# Supplementary material for: Extracellular Vesicles Isolated from Plasma of Multiple Myeloma Patients Treated with Daratumumab Express CD38, PD-L1, and the Complement Inhibitory Proteins CD55 and CD59
Source: Cells. 2022 Oct 25;11(21):3365. doi: 10.3390/cells11213365 (PMC9658084; doi:10.3390/cells11213365)
Supplement: Supplementary file 1 [file cells-11-03365-s001.zip]

Archive with 5 entries (5 files):
- Supplementary figures.pptx
- Table S1. DARA-like amino acid sequences identified in healthy control EVs.xlsx
- Table S2. flow cytometry MFI value for all 8 markers on all samples.xlsx
- Table S3. Mass spec analysis of 10 mm and 10 healthy EVs.xlsx
- Table S4. MIFlowCyt checklist final_kb.pdf
