# Supplementary material for: Extracellular Vesicles Isolated from Plasma of Multiple Myeloma Patients Treated with Daratumumab Express CD38, PD-L1, and the Complement Inhibitory Proteins CD55 and CD59
Source: Cells. 2022 Oct 25;11(21):3365. doi: 10.3390/cells11213365 (PMC9658084; doi:10.3390/cells11213365)
Supplement: Supplementary file 1 [file cells-11-03365-s001.zip › Table S2. flow cytometry MFI value for all 8 markers on all samples.xlsx]

## Sheet: Plasma
	CD9	CD63	CD81	CD147	CD38	CD55	CD59	PD-L1	IgG1	IgG2
ppp020	48939.1	2812.6	191.4	141.1	552.5	210.4	172.3	72.9	436.5	133.9
ppp021	12698.8	2470.9	180.1	124.5	668.4	287.6	168.6	308.2	433.6	162.3
ppp024	16671.1	3317.3	132	117.9	498.5	148.2	126.6	71	431.3	134.4
PPP102	12256.8	2479.4	252	142	1583.8	1267.9	201.7	497	400	267.4
PPP108	12797.6	4200.4	368.3	179.4	676.6	928	344.7	473.8	411.2	182.8
PPP109		2569.3		131.8	905	696.6	190	195.1	471.7
ppp113	29982.3	4700	600.2	158.4	1088.9	639.7	363.6	210.4	460	242.9
PPP115		2524.6		161	881.7	1416.1	201	235.1	478.2
PPP116	16169	2307.1	413.8	148.9	768.7	844	394	2324.8	435.6	221.8
PPP122	14018.6	2503.3	311.1	161.6	775.9	1108.9	315	531.7	415.5	283.7
ppp123	3038.3	1883.1	145.5	129.1	2144	221.1	128.4	280.8	452.5	186.9
ppp124	15965.7	3338	187.4	126	932.3	322.8	133.2	114.4	453	163.4
ppp125	7503.4	2948.3	379	151.8	1351.6	1386.7	213.6	148.6	463.3	343.8
ppp126	15155.5	3170.2	481.6	161.4	1513.1	440.1	266.2	251.1	469.8	276.5
ppp127	42971	3418.8	247.3	182.1	777.8	396.8	234.4	127.9	461.8	217.1
ppp128	5338.2	2783	166.8	137.4	1798.9	235.2	173.7	143.9	509.6	174.7
ppp129	54040.9	5184.8	260	175.4	1104.1	472.5	237.1	259	470	342.5
PPP130	16179.7	5517	316.9	143.7	1577.7	1054.8	267.6	404.9	440.6	258.5
ppp132	9747.2	3323.3	239.4	184.6	1010.9	350.8	165.2	177.4	447.4	159.9
ppp133	15347.7	8467.3	146.4	137.9	865.4	270.6	198.7	152.1	450.1	148.6
ppp134	27859.6	6205	164.6	137.8	1018.4	262.7	160.9	184.3	463.9	166.8
PPP301	8060.7	2416.6		140.2	1831.3	768.4	201.6	1134	457
PPP303	10282.3	2531	281.5	127.4	1402.6	1212.2	207.8	308.3	413.3	325.7
PPP304	13757	5432.5	399.1	179.1	1092.2	798.8	356.9	255.6	439.1	112.1
ppp308	21540.8	3359.8	331.2	162.6	980.2	1075.2	223.4	107.6	490.2	324.7
ppp309	10703.4	2470.9	273	149.1	976.8	750.9	165.3	145.9	441.3	210.3
ppp317	11013.2	2958.1	248.9	134.9	2184.2	324.4	189.8	1842.1	461	295.1
ppp319	19872.3	5055	377.4	173.1	1200.9	905.7	324.2	158.3	443.6	249.5
PPP320	4427.7	2425.9	183.1	129.4	1451.7	437.5	130.2	1114.3	411	118.1
ppp321	19803.6	4450	298.8	137.7	2552.4	350.7	208.3	2125.8	464.8	254.1
ppp324	18126.8	2258.8	249.9	149.3	2392.1	363.7	221.1	200.1	434.7	178.4
ppp325	71753.2	6337.5	567.6	203.3	2495.6	828.5	319.7	751.8	485.4	253.9
ppp326	44233.8	6916.9	908.3	224.6	1113.4	1236.6	525	176.6	455.9	312.7
PPP328	5136.5	1811.4	147.3	119.5	2879.7	311.7	194.2	211.6	457.8	222.9
PPP329	24193.3	3483.2	296.4	161.8	596.3	1036.3	255.8	136.9	420.4	252.1
PPP331	12650.1	2031.5	249.4	127.6	1082.1	518	273.2	890.9	456.8	294.1
PPP332	11252.9	4042.8	314.2	135.6	1021.4	684.5	209	2497.9	471.5	260.3
ppp333	12137.2	4149.3	314.7	150.7	3854.4	493.8	235.8	770	489.8	294.5
ppp334	65501.6	10470.9	776.5	177.1	1340.9	702	518	1338.7	456.6	238.9
ppp337	11179.8	2264.3	268.3	134.6	1265.5	505.2	198	95.3	481.8	234.5
ppp347	39278.9	7725.9	493.5	142.2	970	830.2	381.2	124.1	454.7	341
PPP348	11686.1	2492.5	354.8	125.6	653.4	1912	253.9	274.4	417.4	284.4
ppp353	40314.4	7605	1149.9	199.1	681.3	287.3	285.8	284.6	422.4	176.9
PPP355	27803.2	6438.8	562.8	230.5	1656.8	616.6	362.3	1121.9	432.9	205.1
ppp356	25203.1	3499.9	372	167.5	1063.9	933.5	321.7	172.3	443.3	237.4
ppp357	31982	6774.4	692.3	167.4	1233.9	460	464.2	194	469.5	185.4
PPP358	10714.8	3420.9	217.9	159.6	980	839.2	200.6	6471.6	485.7
PPP360	12561.2	2675.6	289.4	149.1	1511.4	775.7	338.7	440.5	469	408
PPP363	22230.8	2352	533.9	128.7	849.5	815.2	457.8	555.9		459.8
PPP364	11900.3	2596.5	308.7	136.3	759.8	600.2	224	1319.8	414.4	169.5
PPP365	4661.5	2050.4	171.3	136.6	1325.7	373.9	167	758.5		303.4
ppp366	18248.7	3982.4	279.2	154.5	6669.2	775.3	238.2	141.9	535.2	219.3
PPP368	28860.1	3604.8	585.4	140.2	1063	1721.2	318.5	1885.7		222.3
ppp370		2581.4		132.4	691.2	644.6		192.3
PPP373	23908.3	3236.1	626	132.2	973	675.7	256.3	804.8	465.7	224.4
ppp374	23582.5	5363.3	459	156.3	1198.9	437	272.8	115.3	398	174.6
ppp381	48984.4	5544.2	262.1	154.3	974.8	517.6	198.4	169.5	424	189
ppp382	7739.6	2654.4	197.1	127.8	1465.3	504.5	169	234	456.8	194.5
ppp383	33308.6	3871.3	340.1	150.8	1114.6	518.8	202.5	115.4	450.4	237.8
ppp384	77266.3	8596.9	296.4	153.4	642.1	858.7	355	170.6	444	413.5
ppp706	23025.6	3778.3	225.6	155.1	4324	759.2	206	2790	476.9	423.6

## Sheet: bone marrow
	CD9	CD63	CD81	CD147	CD38	CD55	CD59	PD-L1	IgG1	IgG2
BM020	20156.5	3542.2	181.4	145.6	612.2	301.8	180.9	205.5	452.8	190.8
BM021	2122	1658.2	148.1	127.7	468.1	154.1	185	64.1	443.8	175.8
BM024	3013.4	1841.4	159.8	133.1	478.6	150.3	172.9	58.7	448.3	174.1
BM102	4411	2020.2	180.9	137.6	1764.8	305.5	166.1	673.8	434.2	300.3
BM108	12817	5016	193.4	181.6	674.2	287.5	659.3	76.6	419.4	138.2
BM113	3520.4	1878.1	162.2	134.8	461.1	142.9	170	56.6	438.5	167.4
BM115	6668.8	3386.8	343.2	157.9	761.7	223.8	319.3	167.9	432.6	178.2
BM122	15525	4433.1	248.1	138.6	1290.9	1316.1	208.8	382.2	425.9	437.5
BM123	5598.7	2062.6	168.8	149.8	538.6	159.8	203.3	68	439.3	121.3
BM124	6495.1	2115.5	143.8	124	473	163	171.1	59	439.6	118
BM125	2590.1	1828.1	153.1	136.9	481.5	160.8	205	72.1	438.5	146.9
BM127	10654.8	2535.8	173.3	133.8	538.3	158.8	256.4	59.4	447	140.8
BM128	2516.1	1834.3	136.1	130.1	465.7	166.4	161.1	61.2	432.8	114.1
BM129	4956	2185.6	169.1	125.1	524	151.6	164.5	71.9	459	126.4
BM130	53789.9	18737.4	819	174.2	659.7	249.6	776.5	81.5	454.1	135.6
BM132	4191.5	1853.3	153.9	156.2	505.6	172.9	206.6	66.3	438.6	128.5
BM133	5056.8	2296.4	227.6	130.9	509.9	159	222.9	58.8	437.4	127.7
BM134	4372.6	2230.6	177.8	129.2	512.7	162.5	206.6	64.6	435.7	140.6
BM308	5097	2456	178.8	130.1	539.9	154.4	197.9	62.8	432.2	123.4
BM329	13006.6	4358.6	254.6	109.6	720.3	178.6	402.7	112.9	440	144.6
BM356	4854.1	2301.9	202.1	132.8	546	183.7	184.7	64.3	460	131.4
BM374	4872.4	2148.3	180.5	119.6	483.8	165.4	191.1	67.3	451.3	143.3
BM381	4737.7	2158.6	143.4	118.2	714.1	210	163.4	226.4	448.4	156.1

## Sheet: controls
	CD9	CD63	CD81	CD147	CD38	CD55	CD59	PD-L1	IgG1	IgG2
c478	16071.4	3596.4	235	127.8	1489.3	427.6	152.7	656.7	469.4	232.9
c501	15982.8	2422.8	182.6	132.4	3831.6	306.5	162.6	1334.6	476.3	280.3
c440	12307.4	3351.6	173.3	121.8	2866.2	377.9	143.3	863.3	486.4	270.8
c358	14012.1	2555.6	189.4	132.9	2324.9	350.5	153.8	504	475.3	224
c488	46712.5	5598	276.7	134.9	1695.6	377.6	202.1	362	476.2	224.9
c424	14041.8	3043.7	269	130.1	1680.4	421	184.3	399.1	488.8	231.8
c911	40081.5	3090.4	258.3	142.6	814.1	363.2	189.1	194.6	472.3	258.1
c467	13683.9	3351.8	234.2	128.9	1446.2	409.5	182.6	353.2	472.1	208.4
c408	25662	3851.1	350.3	128.5	850.5	480.3	225.4	101.4	469.5	223.4
c403	14758.3	3720.4	201	125.4	1093.5	417.2	167	194.4	485.1	274.4
c356	9166.3	2454.6	184.2	122.3	2657.9	426.4	148.4	689.7	485.8	180.2
c492	15457.5	2821.6	325.1	139.4	831.5	473.3	247	119.8	506.3	230.3
