# Supplementary material for: Extracellular Vesicles Isolated from Plasma of Multiple Myeloma Patients Treated with Daratumumab Express CD38, PD-L1, and the Complement Inhibitory Proteins CD55 and CD59
Source: Cells. 2022 Oct 25;11(21):3365. doi: 10.3390/cells11213365 (PMC9658084; doi:10.3390/cells11213365)
Supplement: Supplementary file 1 [file cells-11-03365-s001.zip › Table S3. Mass spec analysis of 10 mm and 10 healthy EVs.xlsx]

## Sheet: proteinGroups_uniprot
Protein IDs	Majority protein IDs	Uniprot	Peptide counts (all)	Peptide counts (razor+unique)	Peptide counts (unique)	Fasta headers	Number of proteins	Peptides	Razor + unique peptides	Unique peptides	Peptides 129_S3-A1_1_8291	Peptides 129_S3-A2_1_8292	Peptides 133_S3-A3_1_8293	Peptides 133_S3-A4_1_8294	Peptides 317_S3-A5_1_8295	Peptides 317_S3-A6_1_8296	Peptides 326_S3-A7_1_8297	Peptides 326_S3-A8_1_8298	Peptides 333_S3-A10_1_8300	Peptides 333_S3-A9_1_8299	Peptides 334_S3-A11_1_8301	Peptides 334_S3-A12_1_8302	Peptides 347_S3-B1_1_8303	Peptides 347_S3-B2_1_8304	Peptides 356_S3-B3_1_8305	Peptides 356_S3-B4_1_8306	Peptides 357_S3-B5_1_8308	Peptides 357_S3-B6_1_8309	Peptides 366_S3-B7_1_8310	Peptides 366_S3-B8_1_8311	Peptides C368_S1-A1_1_8273	Peptides C368_S1-A2_1_8274	Peptides C403_S3-A3_1_8255	Peptides C403_S3-A4_1_8256	Peptides C408_S3-A5_1_8257	Peptides C408_S3-A6_1_8258	Peptides C424_S3-A7_1_8259	Peptides C424_S3-A8_1_8260	Peptides C440_S3-A10_1_8262	Peptides C440_S3-A9_1_8261	Peptides C467_S3-A11_1_8263	Peptides C467_S3-A12_1_8264	Peptides C478_S3-B1_1_8265	Peptides C478_S3-B2_1_8266	Peptides C488_S3-B3_1_8267	Peptides C488_S3-B4_1_8268	Peptides C501_S3-B5_1_8269	Peptides C501_S3-B6_1_8270	Peptides C911_S3-B7_1_8271
sp|Q7Z4S6-6|KI21A_HUMANIsoform6ofKinesin-likeproteinKIF21AOS=HomosapiensOX=9606GN=KIF21A;sp|Q7Z4S6-3|KI21A_HUMANIsoform3ofKinesin-likeproteinKIF21AOS=HomosapiensOX=9606GN=KIF21A;sp|Q7Z4S6-5|KI21A_HUMANIsoform5ofKinesin-likeproteinKIF21AOS=HomosapiensOX=9606GN=KIF21A;sp|Q7Z4S6-2|KI21A_HUMANIsoform2ofKinesin-likeproteinKIF21AOS=HomosapiensOX=9606GN=KIF21A;sp|Q7Z4S6|KI21A_HUMANKinesin-likeproteinKIF…	sp|Q7Z4S6-6|KI21A_HUMANIsoform6ofKinesin-likeproteinKIF21AOS=HomosapiensOX=9606GN=KIF21A;sp|Q7Z4S6-3|KI21A_HUMANIsoform3ofKinesin-likeproteinKIF21AOS=HomosapiensOX=9606GN=KIF21A;sp|Q7Z4S6-5|KI21A_HUMANIsoform5ofKinesin-likeproteinKIF21AOS=HomosapiensOX=9606GN=KIF21A;sp|Q7Z4S6-2|KI21A_HUMANIsoform2ofKinesin-likeproteinKIF21AOS=HomosapiensOX=9606GN=KIF21A;sp|Q7Z4S6|KI21A_HUMANKinesin-likeproteinKIF…	Q7Z4S6-6	1;1;1;1;1;1	1;1;1;1;1;1	1;1;1;1;1;1	sp|Q7Z4S6-6|KI21A_HUMAN Isoform 6 of Kinesin-like protein KIF21A OS=Homo sapiens OX=9606 GN=KIF21A;sp|Q7Z4S6-3|KI21A_HUMAN Isoform 3 of Kinesin-like protein KIF21A OS=Homo sapiens OX=9606 GN=KIF21A;sp|Q7Z4S6-5|KI21A_HUMAN Isoform 5 of Kinesin-like protein	6	1	1	1	0	0	0	0	0	0	0	0	0	0	0	0	0	0	0	0	0	0	1	0	0	0	0	0	0	0	0	0	0	0	0	0	0	0	0	0	0	0	0
REV__sp|O14983-2|AT2A1_HUMANIsoformSERCA1AofSarcoplasmic/endoplasmicreticulumcalciumATPase1OS=HomosapiensOX=9606GN=ATP2A1;REV__sp|P16615-5|AT2A2_HUMANIsoform5ofSarcoplasmic/endoplasmicreticulumcalciumATPase2OS=HomosapiensOX=9606GN=ATP2A2;REV__sp|P16615-2|AT2A2_HUMANIsoform2ofSarcoplasmic/endoplasmicreticulumcalciumATPase2OS=HomosapiensOX=9606GN=ATP2A2;REV__sp|P16615-3|AT2A2_HUMANIsoform3ofSarcopl…	REV__sp|O14983-2|AT2A1_HUMANIsoformSERCA1AofSarcoplasmic/endoplasmicreticulumcalciumATPase1OS=HomosapiensOX=9606GN=ATP2A1;REV__sp|P16615-5|AT2A2_HUMANIsoform5ofSarcoplasmic/endoplasmicreticulumcalciumATPase2OS=HomosapiensOX=9606GN=ATP2A2;REV__sp|P16615-2|AT2A2_HUMANIsoform2ofSarcoplasmic/endoplasmicreticulumcalciumATPase2OS=HomosapiensOX=9606GN=ATP2A2;REV__sp|P16615-3|AT2A2_HUMANIsoform3ofSarcopl…	O14983-2	1;1;1;1;1;1;1	1;1;1;1;1;1;1	1;1;1;1;1;1;1	sp|O14983-2|AT2A1_HUMAN Isoform SERCA1A of Sarcoplasmic/endoplasmic reticulum calcium ATPase 1 OS=Homo sapiens OX=9606 GN=ATP2A1;sp|P16615-5|AT2A2_HUMAN Isoform 5 of Sarcoplasmic/endoplasmic reticulum calcium ATPase 2 OS=Homo sapiens OX=9606 GN=ATP2A2;sp|P	7	1	1	1	1	1	1	1	0	0	1	0	1	1	1	1	0	0	0	0	0	1	0	0	0	0	0	0	1	1	0	0	0	0	0	0	0	1	0	0	0	0	1
REV__sp|O95522|PRA12_HUMANPRAMEfamilymember12OS=HomosapiensOX=9606GN=PRAMEF12PE=3SV=2	REV__sp|O95522|PRA12_HUMANPRAMEfamilymember12OS=HomosapiensOX=9606GN=PRAMEF12PE=3SV=2	O95522	1	1	1	sp|O95522|PRA12_HUMAN PRAME family member 12 OS=Homo sapiens OX=9606 GN=PRAMEF12 PE=3 SV=2	1	1	1	1	1	1	1	1	1	1	1	1	1	1	1	0	1	1	0	1	0	1	0	0	1	1	1	1	1	0	0	1	0	1	1	1	0	0	0	0	0	1	1
CON__ENSEMBL:ENSBTAP00000007350;CON__P01030	CON__ENSEMBL:ENSBTAP00000007350;CON__P01030	ENSBTAP00000007350;P01030	3;2	2;1	2;1	;	2	3	2	2	1	1	2	2	1	1	1	2	2	0	0	0	2	1	0	0	2	3	0	1	1	0	1	1	0	1	0	0	2	1	2	1	0	2	2	0	0	1	0
CON__ENSEMBL:ENSBTAP00000031360	CON__ENSEMBL:ENSBTAP00000031360	ENSBTAP00000031360	1	1	1		1	1	1	1	0	0	0	0	0	1	0	0	0	0	0	0	0	0	0	0	0	0	0	0	0	0	0	0	0	0	0	0	0	0	0	0	1	0	1	1	1	1	1
CON__P01966	CON__P01966	P01966	3	1	1		1	3	1	1	1	2	2	2	2	1	1	3	2	2	1	1	1	1	1	2	1	2	0	0	0	0	1	2	1	2	0	0	0	2	0	1	0	1	1	0	0	1	2
CON__P02663	CON__P02663	P02663	1	1	1		1	1	1	1	0	0	1	1	0	0	0	0	0	0	0	0	0	0	0	0	0	0	0	0	0	0	0	0	0	0	0	0	0	0	0	0	0	0	0	0	0	0	0
sp|P02768|ALBU_HUMANAlbuminOS=HomosapiensOX=9606GN=ALBPE=1SV=2;CON__P02768-1;sp|P02768-2|ALBU_HUMANIsoform2ofAlbuminOS=HomosapiensOX=9606GN=ALB;sp|P02768-3|ALBU_HUMANIsoform3ofAlbuminOS=HomosapiensOX=9606GN=ALB	sp|P02768|ALBU_HUMANAlbuminOS=HomosapiensOX=9606GN=ALBPE=1SV=2;CON__P02768-1;sp|P02768-2|ALBU_HUMANIsoform2ofAlbuminOS=HomosapiensOX=9606GN=ALB;sp|P02768-3|ALBU_HUMANIsoform3ofAlbuminOS=HomosapiensOX=9606GN=ALB	P02768	55;55;38;30	55;55;38;30	52;52;35;28	sp|P02768|ALBU_HUMAN Albumin OS=Homo sapiens OX=9606 GN=ALB PE=1 SV=2;;sp|P02768-2|ALBU_HUMAN Isoform 2 of Albumin OS=Homo sapiens OX=9606 GN=ALB;sp|P02768-3|ALBU_HUMAN Isoform 3 of Albumin OS=Homo sapiens OX=9606 GN=ALB	4	55	55	52	26	24	40	42	39	37	50	33	35	40	46	29	35	36	20	39	22	47	20	15	36	37	22	23	27	24	7	32	24	30	30	33	7	27	32	7	4	30	31
CON__P02769	CON__P02769	P02769	5	3	3		1	5	3	3	0	0	4	3	1	1	1	1	1	2	1	2	2	3	2	4	1	2	1	0	1	1	0	2	1	1	0	1	1	1	1	1	0	1	1	1	0	1	1
sp|P13645|K1C10_HUMANKeratin,typeIcytoskeletal10OS=HomosapiensOX=9606GN=KRT10PE=1SV=6;CON__P13645;CON__A2A4G1;sp|P02533|K1C14_HUMANKeratin,typeIcytoskeletal14OS=HomosapiensOX=9606GN=KRT14PE=1SV=4;CON__P02533;sp|P08779|K1C16_HUMANKeratin,typeIcytoskeletal16OS=HomosapiensOX=9606GN=KRT16PE=1SV=4;CON__P08779	sp|P13645|K1C10_HUMANKeratin,typeIcytoskeletal10OS=HomosapiensOX=9606GN=KRT10PE=1SV=6;CON__P13645	P13645	10;10;1;1;1;1;1	10;10;1;1;1;1;1	10;10;1;1;1;1;1	sp|P13645|K1C10_HUMAN Keratin, type I cytoskeletal 10 OS=Homo sapiens OX=9606 GN=KRT10 PE=1 SV=6;	7	10	10	10	2	2	2	2	4	3	3	4	3	4	5	2	1	3	2	4	4	3	2	3	3	4	1	0	1	2	2	4	4	3	4	3	2	3	4	2	1	3	4
sp|P35527|K1C9_HUMANKeratin,typeIcytoskeletal9OS=HomosapiensOX=9606GN=KRT9PE=1SV=3;CON__P35527	sp|P35527|K1C9_HUMANKeratin,typeIcytoskeletal9OS=HomosapiensOX=9606GN=KRT9PE=1SV=3;CON__P35527	P35527	6;6	6;6	6;6	sp|P35527|K1C9_HUMAN Keratin, type I cytoskeletal 9 OS=Homo sapiens OX=9606 GN=KRT9 PE=1 SV=3;	2	6	6	6	0	0	3	3	1	2	2	4	4	5	5	2	2	2	2	3	4	3	2	3	3	3	2	3	5	4	0	3	3	4	4	2	0	3	2	0	0	2	3
CON__P35908v2;sp|P35908|K22E_HUMANKeratin,typeIIcytoskeletal2epidermalOS=HomosapiensOX=9606GN=KRT2PE=1SV=2;CON__P35908	CON__P35908v2;sp|P35908|K22E_HUMANKeratin,typeIIcytoskeletal2epidermalOS=HomosapiensOX=9606GN=KRT2PE=1SV=2;CON__P35908	P35908v2;P35908	10;10;9	9;9;8	8;8;7	;sp|P35908|K22E_HUMAN Keratin, type II cytoskeletal 2 epidermal OS=Homo sapiens OX=9606 GN=KRT2 PE=1 SV=2;	3	10	9	8	4	5	6	6	3	4	5	5	5	5	6	6	5	5	2	5	5	4	1	1	5	4	4	4	6	4	2	6	4	5	6	6	3	5	3	2	0	2	4
CON__P67983;sp|Q8N339|MT1M_HUMANMetallothionein-1MOS=HomosapiensOX=9606GN=MT1MPE=1SV=2;sp|P80297|MT1X_HUMANMetallothionein-1XOS=HomosapiensOX=9606GN=MT1XPE=1SV=1;sp|P13640-2|MT1G_HUMANIsoform2ofMetallothionein-1GOS=HomosapiensOX=9606GN=MT1G;sp|P04732|MT1E_HUMANMetallothionein-1EOS=HomosapiensOX=9606GN=MT1EPE=1SV=1;sp|P02795|MT2_HUMANMetallothionein-2OS=HomosapiensOX=9606GN=MT2APE=1SV=1;sp|P13640|…	CON__P67983;sp|Q8N339|MT1M_HUMANMetallothionein-1MOS=HomosapiensOX=9606GN=MT1MPE=1SV=2;sp|P80297|MT1X_HUMANMetallothionein-1XOS=HomosapiensOX=9606GN=MT1XPE=1SV=1;sp|P13640-2|MT1G_HUMANIsoform2ofMetallothionein-1GOS=HomosapiensOX=9606GN=MT1G;sp|P04732|MT1E_HUMANMetallothionein-1EOS=HomosapiensOX=9606GN=MT1EPE=1SV=1;sp|P02795|MT2_HUMANMetallothionein-2OS=HomosapiensOX=9606GN=MT2APE=1SV=1;sp|P13640|…	P67983;Q8N339	2;1;1;1;1;1;1	2;1;1;1;1;1;1	2;1;1;1;1;1;1	;sp|Q8N339|MT1M_HUMAN Metallothionein-1M OS=Homo sapiens OX=9606 GN=MT1M PE=1 SV=2;sp|P80297|MT1X_HUMAN Metallothionein-1X OS=Homo sapiens OX=9606 GN=MT1X PE=1 SV=1;sp|P13640-2|MT1G_HUMAN Isoform 2 of Metallothionein-1G OS=Homo sapiens OX=9606 GN=MT1G;sp|P	7	2	2	2	1	1	1	1	1	1	1	1	1	1	1	1	1	1	0	0	1	1	0	0	1	1	1	1	1	1	0	1	1	1	1	1	0	1	1	0	0	1	1
sp|Q7Z3Y8|K1C27_HUMANKeratin,typeIcytoskeletal27OS=HomosapiensOX=9606GN=KRT27PE=1SV=2;CON__Q7Z3Y8	sp|Q7Z3Y8|K1C27_HUMANKeratin,typeIcytoskeletal27OS=HomosapiensOX=9606GN=KRT27PE=1SV=2;CON__Q7Z3Y8	Q7Z3Y8	1;1	1;1	1;1	sp|Q7Z3Y8|K1C27_HUMAN Keratin, type I cytoskeletal 27 OS=Homo sapiens OX=9606 GN=KRT27 PE=1 SV=2;	2	1	1	1	0	0	1	0	0	0	1	0	1	0	0	1	1	0	0	1	0	1	0	0	0	0	1	1	1	1	0	0	0	0	0	1	0	1	0	0	0	0	0
sp|P00450|CERU_HUMANCeruloplasminOS=HomosapiensOX=9606GN=CPPE=1SV=1;CON__ENSEMBL:ENSBTAP00000031900	sp|P00450|CERU_HUMANCeruloplasminOS=HomosapiensOX=9606GN=CPPE=1SV=1;CON__ENSEMBL:ENSBTAP00000031900	P00450	2;1	2;1	2;1	sp|P00450|CERU_HUMAN Ceruloplasmin OS=Homo sapiens OX=9606 GN=CP PE=1 SV=1;	2	2	2	2	0	1	2	2	1	1	2	0	1	2	2	0	1	1	0	1	0	0	0	0	1	1	1	1	1	0	0	0	0	1	1	0	0	0	0	0	0	1	1
sp|P04264|K2C1_HUMANKeratin,typeIIcytoskeletal1OS=HomosapiensOX=9606GN=KRT1PE=1SV=6;CON__P04264;CON__ENSEMBL:ENSBTAP00000038253;CON__Q9R0H5;CON__Q6NXH9;CON__Q6IFZ6;sp|Q7Z794|K2C1B_HUMANKeratin,typeIIcytoskeletal1bOS=HomosapiensOX=9606GN=KRT77PE=1SV=3;CON__Q7Z794	sp|P04264|K2C1_HUMANKeratin,typeIIcytoskeletal1OS=HomosapiensOX=9606GN=KRT1PE=1SV=6;CON__P04264	P04264	16;15;4;1;1;1;1;1	16;15;4;1;1;1;1;1	14;13;2;0;0;0;0;0	sp|P04264|K2C1_HUMAN Keratin, type II cytoskeletal 1 OS=Homo sapiens OX=9606 GN=KRT1 PE=1 SV=6;	8	16	16	14	8	8	10	11	7	8	13	12	8	9	12	12	7	7	5	11	7	13	5	5	7	9	6	10	8	5	1	8	7	7	8	7	1	6	4	3	1	2	6
sp|P06753-3|TPM3_HUMANIsoform3ofTropomyosinalpha-3chainOS=HomosapiensOX=9606GN=TPM3;sp|P06753-4|TPM3_HUMANIsoform4ofTropomyosinalpha-3chainOS=HomosapiensOX=9606GN=TPM3;sp|P06753-2|TPM3_HUMANIsoform2ofTropomyosinalpha-3chainOS=HomosapiensOX=9606GN=TPM3;sp|P06753-5|TPM3_HUMANIsoform5ofTropomyosinalpha-3chainOS=HomosapiensOX=9606GN=TPM3;sp|P06753-6|TPM3_HUMANIsoform6ofTropomyosinalpha-3chainOS=Homos…	sp|P06753-3|TPM3_HUMANIsoform3ofTropomyosinalpha-3chainOS=HomosapiensOX=9606GN=TPM3;sp|P06753-4|TPM3_HUMANIsoform4ofTropomyosinalpha-3chainOS=HomosapiensOX=9606GN=TPM3;sp|P06753-2|TPM3_HUMANIsoform2ofTropomyosinalpha-3chainOS=HomosapiensOX=9606GN=TPM3;sp|P06753-5|TPM3_HUMANIsoform5ofTropomyosinalpha-3chainOS=HomosapiensOX=9606GN=TPM3;sp|P06753-6|TPM3_HUMANIsoform6ofTropomyosinalpha-3chainOS=Homos…	P06753-3	2;2;2;2;2;1;1;1;1;1;1;1;1;1;1;1;1;1;1;1;1	1;1;1;1;1;0;0;0;0;0;0;0;0;0;0;0;0;0;0;0;0	1;1;1;1;1;0;0;0;0;0;0;0;0;0;0;0;0;0;0;0;0	sp|P06753-3|TPM3_HUMAN Isoform 3 of Tropomyosin alpha-3 chain OS=Homo sapiens OX=9606 GN=TPM3;sp|P06753-4|TPM3_HUMAN Isoform 4 of Tropomyosin alpha-3 chain OS=Homo sapiens OX=9606 GN=TPM3;sp|P06753-2|TPM3_HUMAN Isoform 2 of Tropomyosin alpha-3 chain OS=Hom	21	2	1	1	2	2	2	2	1	1	1	1	1	2	1	0	1	1	1	1	1	2	1	2	2	2	1	1	1	2	0	1	1	1	1	1	0	1	1	0	0	1	2
sp|P07996-2|TSP1_HUMANIsoform2ofThrombospondin-1OS=HomosapiensOX=9606GN=THBS1;sp|P07996|TSP1_HUMANThrombospondin-1OS=HomosapiensOX=9606GN=THBS1PE=1SV=2;CON__Q28194;sp|P35442|TSP2_HUMANThrombospondin-2OS=HomosapiensOX=9606GN=THBS2PE=1SV=2	sp|P07996-2|TSP1_HUMANIsoform2ofThrombospondin-1OS=HomosapiensOX=9606GN=THBS1;sp|P07996|TSP1_HUMANThrombospondin-1OS=HomosapiensOX=9606GN=THBS1PE=1SV=2;CON__Q28194	P07996-2	7;7;4;1	7;7;4;1	7;7;4;1	sp|P07996-2|TSP1_HUMAN Isoform 2 of Thrombospondin-1 OS=Homo sapiens OX=9606 GN=THBS1;sp|P07996|TSP1_HUMAN Thrombospondin-1 OS=Homo sapiens OX=9606 GN=THBS1 PE=1 SV=2;	4	7	7	7	5	5	5	5	5	4	5	5	4	3	5	5	4	5	2	4	0	3	1	3	5	5	4	3	5	4	1	4	3	4	4	3	2	5	5	2	0	4	5
Daratumumab1;sp|P01857|IGHG1_HUMANImmunoglobulinheavyconstantgamma1OS=HomosapiensOX=9606GN=IGHG1PE=1SV=1;sp|P0DOX5|IGG1_HUMANImmunoglobulingamma-1heavychainOS=HomosapiensOX=9606PE=1SV=2	Daratumumab1;sp|P01857|IGHG1_HUMANImmunoglobulinheavyconstantgamma1OS=HomosapiensOX=9606GN=IGHG1PE=1SV=1;sp|P0DOX5|IGG1_HUMANImmunoglobulingamma-1heavychainOS=HomosapiensOX=9606PE=1SV=2	Daratumumab1;P01857	13;12;12	13;12;12	6;5;5	Daratumumab1;sp|P01857|IGHG1_HUMAN Immunoglobulin heavy constant gamma 1 OS=Homo sapiens OX=9606 GN=IGHG1 PE=1 SV=1;sp|P0DOX5|IGG1_HUMAN Immunoglobulin gamma-1 heavy chain OS=Homo sapiens OX=9606 PE=1 SV=2	3	13	13	6	4	3	3	5	5	4	9	8	5	7	6	4	4	3	2	4	3	2	3	2	3	5	2	2	4	3	0	3	2	6	4	4	1	3	5	0	0	5	5
Daratumumab2;sp|P01834|IGKC_HUMANImmunoglobulinkappaconstantOS=HomosapiensOX=9606GN=IGKCPE=1SV=2;sp|P0DOX7|IGK_HUMANImmunoglobulinkappalightchainOS=HomosapiensOX=9606PE=1SV=1;sp|P04433|KV311_HUMANImmunoglobulinkappavariable3-11OS=HomosapiensOX=9606GN=IGKV3-11PE=1SV=1;sp|A0A0A0MRZ8|KVD11_HUMANImmunoglobulinkappavariable3D-11OS=HomosapiensOX=9606GN=IGKV3D-11PE=3SV=6	Daratumumab2;sp|P01834|IGKC_HUMANImmunoglobulinkappaconstantOS=HomosapiensOX=9606GN=IGKCPE=1SV=2;sp|P0DOX7|IGK_HUMANImmunoglobulinkappalightchainOS=HomosapiensOX=9606PE=1SV=1	Daratumumab2;P01834	17;14;11;1;1	17;14;11;1;1	17;14;11;1;1	Daratumumab2;sp|P01834|IGKC_HUMAN Immunoglobulin kappa constant OS=Homo sapiens OX=9606 GN=IGKC PE=1 SV=2;sp|P0DOX7|IGK_HUMAN Immunoglobulin kappa light chain OS=Homo sapiens OX=9606 PE=1 SV=1	5	17	17	17	6	7	7	8	10	11	6	6	5	5	10	10	7	6	7	9	5	6	6	6	10	9	7	7	7	8	5	9	9	9	9	9	5	9	12	7	5	9	10
sp|A0A075B6H9|LV469_HUMANImmunoglobulinlambdavariable4-69OS=HomosapiensOX=9606GN=IGLV4-69PE=1SV=1	sp|A0A075B6H9|LV469_HUMANImmunoglobulinlambdavariable4-69OS=HomosapiensOX=9606GN=IGLV4-69PE=1SV=1	A0A075B6H9	1	1	1	sp|A0A075B6H9|LV469_HUMAN Immunoglobulin lambda variable 4-69 OS=Homo sapiens OX=9606 GN=IGLV4-69 PE=1 SV=1	1	1	1	1	0	0	0	0	0	0	0	0	1	0	1	1	0	0	0	0	0	0	1	0	1	1	0	0	0	0	0	1	1	1	1	1	0	0	1	0	0	1	1
sp|A0A075B6K4|LV310_HUMANImmunoglobulinlambdavariable3-10OS=HomosapiensOX=9606GN=IGLV3-10PE=3SV=2	sp|A0A075B6K4|LV310_HUMANImmunoglobulinlambdavariable3-10OS=HomosapiensOX=9606GN=IGLV3-10PE=3SV=2	A0A075B6K4	1	1	1	sp|A0A075B6K4|LV310_HUMAN Immunoglobulin lambda variable 3-10 OS=Homo sapiens OX=9606 GN=IGLV3-10 PE=3 SV=2	1	1	1	1	0	0	0	0	1	1	0	1	0	0	1	1	0	0	0	0	0	0	0	0	1	0	0	0	0	0	0	0	1	1	0	1	0	0	1	0	0	1	1
sp|P01615|KVD28_HUMANImmunoglobulinkappavariable2D-28OS=HomosapiensOX=9606GN=IGKV2D-28PE=1SV=2;sp|A0A075B6P5|KV228_HUMANImmunoglobulinkappavariable2-28OS=HomosapiensOX=9606GN=IGKV2-28PE=3SV=1;sp|P01614|KVD40_HUMANImmunoglobulinkappavariable2D-40OS=HomosapiensOX=9606GN=IGKV2D-40PE=1SV=2;sp|A0A087WW87|KV240_HUMANImmunoglobulinkappavariable2-40OS=HomosapiensOX=9606GN=IGKV2-40PE=3SV=2	sp|P01615|KVD28_HUMANImmunoglobulinkappavariable2D-28OS=HomosapiensOX=9606GN=IGKV2D-28PE=1SV=2;sp|A0A075B6P5|KV228_HUMANImmunoglobulinkappavariable2-28OS=HomosapiensOX=9606GN=IGKV2-28PE=3SV=1;sp|P01614|KVD40_HUMANImmunoglobulinkappavariable2D-40OS=HomosapiensOX=9606GN=IGKV2D-40PE=1SV=2;sp|A0A087WW87|KV240_HUMANImmunoglobulinkappavariable2-40OS=HomosapiensOX=9606GN=IGKV2-40PE=3SV=2	P01615	2;2;2;2	2;2;2;2	2;2;2;2	sp|P01615|KVD28_HUMAN Immunoglobulin kappa variable 2D-28 OS=Homo sapiens OX=9606 GN=IGKV2D-28 PE=1 SV=2;sp|A0A075B6P5|KV228_HUMAN Immunoglobulin kappa variable 2-28 OS=Homo sapiens OX=9606 GN=IGKV2-28 PE=3 SV=1;sp|P01614|KVD40_HUMAN Immunoglobulin kappa v	4	2	2	2	1	0	0	1	0	0	0	0	1	0	0	0	1	0	0	0	1	0	0	0	2	2	0	0	0	1	0	2	1	1	0	2	0	1	2	0	0	2	1
sp|P0DP02|HVC33_HUMANImmunoglobulinheavyvariable3-30-3OS=HomosapiensOX=9606GN=IGHV3-30-3PE=3SV=1;sp|A0A075B6Q5|HV364_HUMANImmunoglobulinheavyvariable3-64OS=HomosapiensOX=9606GN=IGHV3-64PE=3SV=1	sp|P0DP02|HVC33_HUMANImmunoglobulinheavyvariable3-30-3OS=HomosapiensOX=9606GN=IGHV3-30-3PE=3SV=1;sp|A0A075B6Q5|HV364_HUMANImmunoglobulinheavyvariable3-64OS=HomosapiensOX=9606GN=IGHV3-64PE=3SV=1	P0DP02	1;1	1;1	1;1	sp|P0DP02|HVC33_HUMAN Immunoglobulin heavy variable 3-30-3 OS=Homo sapiens OX=9606 GN=IGHV3-30-3 PE=3 SV=1;sp|A0A075B6Q5|HV364_HUMAN Immunoglobulin heavy variable 3-64 OS=Homo sapiens OX=9606 GN=IGHV3-64 PE=3 SV=1	2	1	1	1	0	0	0	0	1	1	1	0	0	0	0	0	0	0	0	0	0	0	0	0	0	0	0	1	0	0	0	0	0	1	1	0	0	0	0	0	0	1	1
sp|A0A0C4DH68|KV224_HUMANImmunoglobulinkappavariable2-24OS=HomosapiensOX=9606GN=IGKV2-24PE=3SV=1;sp|A0A075B6R9|KVD24_HUMANProbablenon-functionalimmunoglobulinkappavariable2D-24OS=HomosapiensOX=9606GN=IGKV2D-24PE=5SV=1	sp|A0A0C4DH68|KV224_HUMANImmunoglobulinkappavariable2-24OS=HomosapiensOX=9606GN=IGKV2-24PE=3SV=1;sp|A0A075B6R9|KVD24_HUMANProbablenon-functionalimmunoglobulinkappavariable2D-24OS=HomosapiensOX=9606GN=IGKV2D-24PE=5SV=1	A0A0C4DH68	1;1	1;1	1;1	sp|A0A0C4DH68|KV224_HUMAN Immunoglobulin kappa variable 2-24 OS=Homo sapiens OX=9606 GN=IGKV2-24 PE=3 SV=1;sp|A0A075B6R9|KVD24_HUMAN Probable non-functional immunoglobulin kappa variable 2D-24 OS=Homo sapiens OX=9606 GN=IGKV2D-24 PE=5 SV=1	2	1	1	1	0	0	0	0	0	0	0	0	0	0	0	0	0	0	0	0	0	0	0	0	0	0	0	0	0	1	0	0	0	0	0	0	0	1	1	0	0	0	0
sp|A0A075B6S5|KV127_HUMANImmunoglobulinkappavariable1-27OS=HomosapiensOX=9606GN=IGKV1-27PE=3SV=1	sp|A0A075B6S5|KV127_HUMANImmunoglobulinkappavariable1-27OS=HomosapiensOX=9606GN=IGKV1-27PE=3SV=1	A0A075B6S5	1	1	1	sp|A0A075B6S5|KV127_HUMAN Immunoglobulin kappa variable 1-27 OS=Homo sapiens OX=9606 GN=IGKV1-27 PE=3 SV=1	1	1	1	1	0	0	0	0	0	0	0	0	0	0	0	0	0	0	0	0	0	0	0	0	1	1	0	0	0	0	0	1	1	1	0	0	0	0	0	0	0	0	0
sp|P01624|KV315_HUMANImmunoglobulinkappavariable3-15OS=HomosapiensOX=9606GN=IGKV3-15PE=1SV=2;sp|A0A087WSY6|KVD15_HUMANImmunoglobulinkappavariable3D-15OS=HomosapiensOX=9606GN=IGKV3D-15PE=3SV=6	sp|P01624|KV315_HUMANImmunoglobulinkappavariable3-15OS=HomosapiensOX=9606GN=IGKV3-15PE=1SV=2;sp|A0A087WSY6|KVD15_HUMANImmunoglobulinkappavariable3D-15OS=HomosapiensOX=9606GN=IGKV3D-15PE=3SV=6	P01624	1;1	1;1	1;1	sp|P01624|KV315_HUMAN Immunoglobulin kappa variable 3-15 OS=Homo sapiens OX=9606 GN=IGKV3-15 PE=1 SV=2;sp|A0A087WSY6|KVD15_HUMAN Immunoglobulin kappa variable 3D-15 OS=Homo sapiens OX=9606 GN=IGKV3D-15 PE=3 SV=6	2	1	1	1	1	1	1	1	1	1	0	0	1	1	1	1	1	1	0	0	1	1	1	1	1	1	0	0	1	1	0	1	1	1	1	1	0	1	1	0	0	1	1
sp|A0A0C4DH24|KV621_HUMANImmunoglobulinkappavariable6-21OS=HomosapiensOX=9606GN=IGKV6-21PE=3SV=1;sp|A0A0A0MT36|KVD21_HUMANImmunoglobulinkappavariable6D-21OS=HomosapiensOX=9606GN=IGKV6D-21PE=3SV=1	sp|A0A0C4DH24|KV621_HUMANImmunoglobulinkappavariable6-21OS=HomosapiensOX=9606GN=IGKV6-21PE=3SV=1;sp|A0A0A0MT36|KVD21_HUMANImmunoglobulinkappavariable6D-21OS=HomosapiensOX=9606GN=IGKV6D-21PE=3SV=1	A0A0C4DH24	1;1	1;1	1;1	sp|A0A0C4DH24|KV621_HUMAN Immunoglobulin kappa variable 6-21 OS=Homo sapiens OX=9606 GN=IGKV6-21 PE=3 SV=1;sp|A0A0A0MT36|KVD21_HUMAN Immunoglobulin kappa variable 6D-21 OS=Homo sapiens OX=9606 GN=IGKV6D-21 PE=3 SV=1	2	1	1	1	0	0	0	0	1	1	0	0	0	0	1	1	0	0	0	0	0	0	1	1	0	0	1	1	0	0	0	1	1	1	1	1	0	1	1	0	0	1	1
sp|A0A0B4J1V0|HV315_HUMANImmunoglobulinheavyvariable3-15OS=HomosapiensOX=9606GN=IGHV3-15PE=3SV=1	sp|A0A0B4J1V0|HV315_HUMANImmunoglobulinheavyvariable3-15OS=HomosapiensOX=9606GN=IGHV3-15PE=3SV=1	A0A0B4J1V0	2	2	2	sp|A0A0B4J1V0|HV315_HUMAN Immunoglobulin heavy variable 3-15 OS=Homo sapiens OX=9606 GN=IGHV3-15 PE=3 SV=1	1	2	2	2	0	0	0	0	0	0	0	0	0	1	1	0	1	0	0	0	1	0	0	0	1	1	0	0	0	0	0	0	1	1	0	1	1	0	1	1	0	1	0
sp|A0A0B4J1X5|HV374_HUMANImmunoglobulinheavyvariable3-74OS=HomosapiensOX=9606GN=IGHV3-74PE=3SV=1	sp|A0A0B4J1X5|HV374_HUMANImmunoglobulinheavyvariable3-74OS=HomosapiensOX=9606GN=IGHV3-74PE=3SV=1	A0A0B4J1X5	2	2	2	sp|A0A0B4J1X5|HV374_HUMAN Immunoglobulin heavy variable 3-74 OS=Homo sapiens OX=9606 GN=IGHV3-74 PE=3 SV=1	1	2	2	2	1	1	1	1	2	1	2	0	1	0	0	1	0	0	0	0	1	1	0	0	1	1	1	1	1	1	0	0	0	1	1	1	0	0	0	0	0	1	1
sp|A0A0B4J1X8|HV343_HUMANImmunoglobulinheavyvariable3-43OS=HomosapiensOX=9606GN=IGHV3-43PE=3SV=1	sp|A0A0B4J1X8|HV343_HUMANImmunoglobulinheavyvariable3-43OS=HomosapiensOX=9606GN=IGHV3-43PE=3SV=1	A0A0B4J1X8	1	1	1	sp|A0A0B4J1X8|HV343_HUMAN Immunoglobulin heavy variable 3-43 OS=Homo sapiens OX=9606 GN=IGHV3-43 PE=3 SV=1	1	1	1	1	0	0	0	0	1	1	0	0	0	0	0	0	0	0	0	0	0	0	0	0	0	0	0	1	0	0	0	0	1	0	0	0	0	0	0	0	0	1	0
sp|A0A0B4J1Y9|HV372_HUMANImmunoglobulinheavyvariable3-72OS=HomosapiensOX=9606GN=IGHV3-72PE=3SV=1	sp|A0A0B4J1Y9|HV372_HUMANImmunoglobulinheavyvariable3-72OS=HomosapiensOX=9606GN=IGHV3-72PE=3SV=1	A0A0B4J1Y9	3	3	3	sp|A0A0B4J1Y9|HV372_HUMAN Immunoglobulin heavy variable 3-72 OS=Homo sapiens OX=9606 GN=IGHV3-72 PE=3 SV=1	1	3	3	3	1	0	1	1	1	1	1	0	1	1	3	3	1	1	0	0	0	0	0	0	1	1	2	1	1	1	0	2	2	2	1	1	0	2	2	0	0	1	1
sp|P0DP09|KV113_HUMANImmunoglobulinkappavariable1-13OS=HomosapiensOX=9606GN=IGKV1-13PE=3SV=1;sp|A0A0B4J2D9|KVD13_HUMANImmunoglobulinkappavariable1D-13OS=HomosapiensOX=9606GN=IGKV1D-13PE=3SV=1	sp|P0DP09|KV113_HUMANImmunoglobulinkappavariable1-13OS=HomosapiensOX=9606GN=IGKV1-13PE=3SV=1;sp|A0A0B4J2D9|KVD13_HUMANImmunoglobulinkappavariable1D-13OS=HomosapiensOX=9606GN=IGKV1D-13PE=3SV=1	P0DP09	1;1	1;1	1;1	sp|P0DP09|KV113_HUMAN Immunoglobulin kappa variable 1-13 OS=Homo sapiens OX=9606 GN=IGKV1-13 PE=3 SV=1;sp|A0A0B4J2D9|KVD13_HUMAN Immunoglobulin kappa variable 1D-13 OS=Homo sapiens OX=9606 GN=IGKV1D-13 PE=3 SV=1	2	1	1	1	0	0	0	0	1	1	0	0	0	0	0	0	0	0	0	0	0	0	0	0	1	1	0	0	0	0	0	0	0	0	0	0	0	1	0	0	0	0	0
sp|A0A0C4DH31|HV118_HUMANImmunoglobulinheavyvariable1-18OS=HomosapiensOX=9606GN=IGHV1-18PE=3SV=1	sp|A0A0C4DH31|HV118_HUMANImmunoglobulinheavyvariable1-18OS=HomosapiensOX=9606GN=IGHV1-18PE=3SV=1	A0A0C4DH31	1	1	1	sp|A0A0C4DH31|HV118_HUMAN Immunoglobulin heavy variable 1-18 OS=Homo sapiens OX=9606 GN=IGHV1-18 PE=3 SV=1	1	1	1	1	1	1	1	1	1	1	1	1	1	0	0	1	0	1	0	1	0	1	0	0	1	1	1	1	1	1	0	1	1	1	1	0	0	0	1	0	0	1	1
sp|A0A0C4DH34|HV428_HUMANImmunoglobulinheavyvariable4-28OS=HomosapiensOX=9606GN=IGHV4-28PE=3SV=1	sp|A0A0C4DH34|HV428_HUMANImmunoglobulinheavyvariable4-28OS=HomosapiensOX=9606GN=IGHV4-28PE=3SV=1	A0A0C4DH34	1	1	1	sp|A0A0C4DH34|HV428_HUMAN Immunoglobulin heavy variable 4-28 OS=Homo sapiens OX=9606 GN=IGHV4-28 PE=3 SV=1	1	1	1	1	0	0	0	0	1	1	0	0	0	0	0	0	0	0	0	0	0	1	0	0	1	1	0	1	1	1	0	1	1	1	1	1	0	1	1	0	0	1	1
sp|A0A0C4DH55|KVD07_HUMANImmunoglobulinkappavariable3D-7OS=HomosapiensOX=9606GN=IGKV3D-7PE=3SV=5	sp|A0A0C4DH55|KVD07_HUMANImmunoglobulinkappavariable3D-7OS=HomosapiensOX=9606GN=IGKV3D-7PE=3SV=5	A0A0C4DH55	1	1	1	sp|A0A0C4DH55|KVD07_HUMAN Immunoglobulin kappa variable 3D-7 OS=Homo sapiens OX=9606 GN=IGKV3D-7 PE=3 SV=5	1	1	1	1	0	0	0	0	0	0	0	0	0	0	0	0	0	0	0	0	0	0	0	0	0	0	0	0	0	0	0	0	0	0	0	0	0	1	0	0	0	0	0
sp|A0A0C4DH67|KV108_HUMANImmunoglobulinkappavariable1-8OS=HomosapiensOX=9606GN=IGKV1-8PE=3SV=1;sp|A0A0C4DH69|KV109_HUMANImmunoglobulinkappavariable1-9OS=HomosapiensOX=9606GN=IGKV1-9PE=3SV=1	sp|A0A0C4DH67|KV108_HUMANImmunoglobulinkappavariable1-8OS=HomosapiensOX=9606GN=IGKV1-8PE=3SV=1;sp|A0A0C4DH69|KV109_HUMANImmunoglobulinkappavariable1-9OS=HomosapiensOX=9606GN=IGKV1-9PE=3SV=1	A0A0C4DH67	1;1	1;1	1;1	sp|A0A0C4DH67|KV108_HUMAN Immunoglobulin kappa variable 1-8 OS=Homo sapiens OX=9606 GN=IGKV1-8 PE=3 SV=1;sp|A0A0C4DH69|KV109_HUMAN Immunoglobulin kappa variable 1-9 OS=Homo sapiens OX=9606 GN=IGKV1-9 PE=3 SV=1	2	1	1	1	0	0	0	0	0	1	0	0	0	0	1	1	0	0	0	0	0	0	0	0	1	1	0	0	0	0	0	1	1	1	0	0	0	0	0	0	0	1	1
sp|P01611|KVD12_HUMANImmunoglobulinkappavariable1D-12OS=HomosapiensOX=9606GN=IGKV1D-12PE=1SV=2;sp|A0A0C4DH73|KV112_HUMANImmunoglobulinkappavariable1-12OS=HomosapiensOX=9606GN=IGKV1-12PE=3SV=1	sp|P01611|KVD12_HUMANImmunoglobulinkappavariable1D-12OS=HomosapiensOX=9606GN=IGKV1D-12PE=1SV=2;sp|A0A0C4DH73|KV112_HUMANImmunoglobulinkappavariable1-12OS=HomosapiensOX=9606GN=IGKV1-12PE=3SV=1	P01611	1;1	1;1	1;1	sp|P01611|KVD12_HUMAN Immunoglobulin kappa variable 1D-12 OS=Homo sapiens OX=9606 GN=IGKV1D-12 PE=1 SV=2;sp|A0A0C4DH73|KV112_HUMAN Immunoglobulin kappa variable 1-12 OS=Homo sapiens OX=9606 GN=IGKV1-12 PE=3 SV=1	2	1	1	1	0	0	0	0	1	1	0	0	0	0	1	1	0	0	0	0	0	0	0	0	1	1	0	0	0	0	0	0	0	1	1	0	0	0	0	0	0	1	0
sp|A0M8Q6|IGLC7_HUMANImmunoglobulinlambdaconstant7OS=HomosapiensOX=9606GN=IGLC7PE=1SV=3	sp|A0M8Q6|IGLC7_HUMANImmunoglobulinlambdaconstant7OS=HomosapiensOX=9606GN=IGLC7PE=1SV=3	A0M8Q6	5	1	1	sp|A0M8Q6|IGLC7_HUMAN Immunoglobulin lambda constant 7 OS=Homo sapiens OX=9606 GN=IGLC7 PE=1 SV=3	1	5	1	1	2	2	0	1	3	3	1	1	1	0	2	1	0	1	1	2	1	1	0	0	2	2	2	2	2	2	1	2	3	3	2	2	1	3	4	2	2	2	3
sp|A5A3E0|POTEF_HUMANPOTEankyrindomainfamilymemberFOS=HomosapiensOX=9606GN=POTEFPE=1SV=2;sp|Q6S8J3|POTEE_HUMANPOTEankyrindomainfamilymemberEOS=HomosapiensOX=9606GN=POTEEPE=2SV=3;sp|P0CG39|POTEJ_HUMANPOTEankyrindomainfamilymemberJOS=HomosapiensOX=9606GN=POTEJPE=3SV=1	sp|A5A3E0|POTEF_HUMANPOTEankyrindomainfamilymemberFOS=HomosapiensOX=9606GN=POTEFPE=1SV=2;sp|Q6S8J3|POTEE_HUMANPOTEankyrindomainfamilymemberEOS=HomosapiensOX=9606GN=POTEEPE=2SV=3	A5A3E0	3;3;1	1;1;1	1;1;1	sp|A5A3E0|POTEF_HUMAN POTE ankyrin domain family member F OS=Homo sapiens OX=9606 GN=POTEF PE=1 SV=2;sp|Q6S8J3|POTEE_HUMAN POTE ankyrin domain family member E OS=Homo sapiens OX=9606 GN=POTEE PE=2 SV=3	3	3	1	1	2	2	2	2	2	2	2	2	2	2	2	2	2	1	1	1	2	2	3	2	2	2	2	2	2	1	1	1	2	2	1	0	1	2	1	1	0	2	2
sp|P61224-2|RAP1B_HUMANIsoform2ofRas-relatedproteinRap-1bOS=HomosapiensOX=9606GN=RAP1B;sp|P61224-4|RAP1B_HUMANIsoform4ofRas-relatedproteinRap-1bOS=HomosapiensOX=9606GN=RAP1B;sp|P61224-3|RAP1B_HUMANIsoform3ofRas-relatedproteinRap-1bOS=HomosapiensOX=9606GN=RAP1B;sp|P62834|RAP1A_HUMANRas-relatedproteinRap-1AOS=HomosapiensOX=9606GN=RAP1APE=1SV=1;sp|P61224|RAP1B_HUMANRas-relatedproteinRap-1bOS=Homosap…	sp|P61224-2|RAP1B_HUMANIsoform2ofRas-relatedproteinRap-1bOS=HomosapiensOX=9606GN=RAP1B;sp|P61224-4|RAP1B_HUMANIsoform4ofRas-relatedproteinRap-1bOS=HomosapiensOX=9606GN=RAP1B;sp|P61224-3|RAP1B_HUMANIsoform3ofRas-relatedproteinRap-1bOS=HomosapiensOX=9606GN=RAP1B;sp|P62834|RAP1A_HUMANRas-relatedproteinRap-1AOS=HomosapiensOX=9606GN=RAP1APE=1SV=1;sp|P61224|RAP1B_HUMANRas-relatedproteinRap-1bOS=Homosap…	P61224-2	1;1;1;1;1;1	1;1;1;1;1;1	1;1;1;1;1;1	sp|P61224-2|RAP1B_HUMAN Isoform 2 of Ras-related protein Rap-1b OS=Homo sapiens OX=9606 GN=RAP1B;sp|P61224-4|RAP1B_HUMAN Isoform 4 of Ras-related protein Rap-1b OS=Homo sapiens OX=9606 GN=RAP1B;sp|P61224-3|RAP1B_HUMAN Isoform 3 of Ras-related protein Rap-1	6	1	1	1	0	0	1	0	0	0	1	0	0	0	0	0	0	0	0	1	0	1	0	0	0	0	0	0	0	0	0	0	0	0	1	0	0	0	0	0	0	0	1
sp|P11488|GNAT1_HUMANGuaninenucleotide-bindingproteinG(t)subunitalpha-1OS=HomosapiensOX=9606GN=GNAT1PE=1SV=5;sp|P63092-3|GNAS2_HUMANIsoform3ofGuaninenucleotide-bindingproteinG(s)subunitalphaisoformsshortOS=HomosapiensOX=9606GN=GNAS;sp|Q5JWF2-2|GNAS1_HUMANIsoformXLas-2ofGuaninenucleotide-bindingproteinG(s)subunitalphaisoformsXLasOS=HomosapiensOX=9606GN=GNAS;sp|P38405-2|GNAL_HUMANIsoform2ofGuaninen…	sp|P11488|GNAT1_HUMANGuaninenucleotide-bindingproteinG(t)subunitalpha-1OS=HomosapiensOX=9606GN=GNAT1PE=1SV=5;sp|P63092-3|GNAS2_HUMANIsoform3ofGuaninenucleotide-bindingproteinG(s)subunitalphaisoformsshortOS=HomosapiensOX=9606GN=GNAS;sp|Q5JWF2-2|GNAS1_HUMANIsoformXLas-2ofGuaninenucleotide-bindingproteinG(s)subunitalphaisoformsXLasOS=HomosapiensOX=9606GN=GNAS;sp|P38405-2|GNAL_HUMANIsoform2ofGuaninen…	P11488	1;1;1;1;1;1;1;1;1;1;1;1;1;1;1;1;1	1;1;1;1;1;1;1;1;1;1;1;1;1;1;1;1;1	1;1;1;1;1;1;1;1;1;1;1;1;1;1;1;1;1	sp|P11488|GNAT1_HUMAN Guanine nucleotide-binding protein G(t) subunit alpha-1 OS=Homo sapiens OX=9606 GN=GNAT1 PE=1 SV=5;sp|P63092-3|GNAS2_HUMAN Isoform 3 of Guanine nucleotide-binding protein G(s) subunit alpha isoforms short OS=Homo sapiens OX=9606 GN=GN	17	1	1	1	0	1	1	1	1	1	1	1	1	1	1	1	0	0	0	0	1	1	0	0	0	0	0	0	1	1	0	0	0	0	0	1	0	0	1	0	0	0	1
sp|P0CG04|IGLC1_HUMANImmunoglobulinlambdaconstant1OS=HomosapiensOX=9606GN=IGLC1PE=1SV=1;sp|B9A064|IGLL5_HUMANImmunoglobulinlambda-likepolypeptide5OS=HomosapiensOX=9606GN=IGLL5PE=2SV=2;sp|P0DOX8|IGL1_HUMANImmunoglobulinlambda-1lightchainOS=HomosapiensOX=9606PE=1SV=1	sp|P0CG04|IGLC1_HUMANImmunoglobulinlambdaconstant1OS=HomosapiensOX=9606GN=IGLC1PE=1SV=1;sp|B9A064|IGLL5_HUMANImmunoglobulinlambda-likepolypeptide5OS=HomosapiensOX=9606GN=IGLL5PE=2SV=2;sp|P0DOX8|IGL1_HUMANImmunoglobulinlambda-1lightchainOS=HomosapiensOX=9606PE=1SV=1	P0CG04	8;8;8	1;1;1	1;1;1	sp|P0CG04|IGLC1_HUMAN Immunoglobulin lambda constant 1 OS=Homo sapiens OX=9606 GN=IGLC1 PE=1 SV=1;sp|B9A064|IGLL5_HUMAN Immunoglobulin lambda-like polypeptide 5 OS=Homo sapiens OX=9606 GN=IGLL5 PE=2 SV=2;sp|P0DOX8|IGL1_HUMAN Immunoglobulin lambda-1 light c	3	8	1	1	4	4	2	3	5	5	3	3	2	3	4	3	2	3	3	4	2	3	3	2	4	4	4	4	4	4	1	4	5	6	5	5	3	5	6	4	4	5	5
sp|O00299|CLIC1_HUMANChlorideintracellularchannelprotein1OS=HomosapiensOX=9606GN=CLIC1PE=1SV=4	sp|O00299|CLIC1_HUMANChlorideintracellularchannelprotein1OS=HomosapiensOX=9606GN=CLIC1PE=1SV=4	O00299	4	4	4	sp|O00299|CLIC1_HUMAN Chloride intracellular channel protein 1 OS=Homo sapiens OX=9606 GN=CLIC1 PE=1 SV=4	1	4	4	4	1	1	1	1	1	1	4	3	1	1	3	2	1	1	1	2	1	3	0	1	1	1	0	0	0	1	0	0	1	0	1	0	0	1	2	0	0	0	1
sp|O00300|TR11B_HUMANTumornecrosisfactorreceptorsuperfamilymember11BOS=HomosapiensOX=9606GN=TNFRSF11BPE=1SV=3	sp|O00300|TR11B_HUMANTumornecrosisfactorreceptorsuperfamilymember11BOS=HomosapiensOX=9606GN=TNFRSF11BPE=1SV=3	O00300	1	1	1	sp|O00300|TR11B_HUMAN Tumor necrosis factor receptor superfamily member 11B OS=Homo sapiens OX=9606 GN=TNFRSF11B PE=1 SV=3	1	1	1	1	1	1	1	1	1	1	1	1	1	1	1	1	0	1	1	1	1	1	1	1	0	0	1	1	1	1	0	1	1	1	1	1	0	1	1	0	0	1	1
sp|O14672-2|ADA10_HUMANIsoform2ofDisintegrinandmetalloproteinasedomain-containingprotein10OS=HomosapiensOX=9606GN=ADAM10;sp|O14672|ADA10_HUMANDisintegrinandmetalloproteinasedomain-containingprotein10OS=HomosapiensOX=9606GN=ADAM10PE=1SV=1	sp|O14672-2|ADA10_HUMANIsoform2ofDisintegrinandmetalloproteinasedomain-containingprotein10OS=HomosapiensOX=9606GN=ADAM10;sp|O14672|ADA10_HUMANDisintegrinandmetalloproteinasedomain-containingprotein10OS=HomosapiensOX=9606GN=ADAM10PE=1SV=1	O14672-2	1;1	1;1	1;1	sp|O14672-2|ADA10_HUMAN Isoform 2 of Disintegrin and metalloproteinase domain-containing protein 10 OS=Homo sapiens OX=9606 GN=ADAM10;sp|O14672|ADA10_HUMAN Disintegrin and metalloproteinase domain-containing protein 10 OS=Homo sapiens OX=9606 GN=ADAM10 PE=	2	1	1	1	0	0	0	0	0	0	0	0	0	0	0	0	0	0	0	1	0	0	0	0	0	0	0	0	0	0	0	0	0	0	0	0	0	0	0	0	0	0	0
sp|O14791-3|APOL1_HUMANIsoform3ofApolipoproteinL1OS=HomosapiensOX=9606GN=APOL1;sp|O14791|APOL1_HUMANApolipoproteinL1OS=HomosapiensOX=9606GN=APOL1PE=1SV=5;sp|O14791-2|APOL1_HUMANIsoform2ofApolipoproteinL1OS=HomosapiensOX=9606GN=APOL1	sp|O14791-3|APOL1_HUMANIsoform3ofApolipoproteinL1OS=HomosapiensOX=9606GN=APOL1;sp|O14791|APOL1_HUMANApolipoproteinL1OS=HomosapiensOX=9606GN=APOL1PE=1SV=5;sp|O14791-2|APOL1_HUMANIsoform2ofApolipoproteinL1OS=HomosapiensOX=9606GN=APOL1	O14791-3	5;5;5	5;5;5	5;5;5	sp|O14791-3|APOL1_HUMAN Isoform 3 of Apolipoprotein L1 OS=Homo sapiens OX=9606 GN=APOL1;sp|O14791|APOL1_HUMAN Apolipoprotein L1 OS=Homo sapiens OX=9606 GN=APOL1 PE=1 SV=5;sp|O14791-2|APOL1_HUMAN Isoform 2 of Apolipoprotein L1 OS=Homo sapiens OX=9606 GN=APO	3	5	5	5	1	2	2	2	3	2	3	2	3	3	3	1	3	3	3	3	2	2	2	2	1	1	1	2	2	2	1	2	2	2	2	2	1	2	2	0	0	2	2
sp|O43866|CD5L_HUMANCD5antigen-likeOS=HomosapiensOX=9606GN=CD5LPE=1SV=1	sp|O43866|CD5L_HUMANCD5antigen-likeOS=HomosapiensOX=9606GN=CD5LPE=1SV=1	O43866	23	23	23	sp|O43866|CD5L_HUMAN CD5 antigen-like OS=Homo sapiens OX=9606 GN=CD5L PE=1 SV=1	1	23	23	23	6	5	12	10	20	20	10	13	9	10	19	14	5	4	11	13	7	9	6	3	20	19	14	14	13	13	6	19	16	19	18	18	7	17	17	11	7	20	18
sp|O60234|GMFG_HUMANGliamaturationfactorgammaOS=HomosapiensOX=9606GN=GMFGPE=1SV=1	sp|O60234|GMFG_HUMANGliamaturationfactorgammaOS=HomosapiensOX=9606GN=GMFGPE=1SV=1	O60234	1	1	1	sp|O60234|GMFG_HUMAN Glia maturation factor gamma OS=Homo sapiens OX=9606 GN=GMFG PE=1 SV=1	1	1	1	1	1	0	1	0	1	0	1	0	1	1	1	0	1	0	0	0	0	0	0	0	1	1	0	1	1	0	0	1	0	0	0	1	0	0	0	0	0	0	1
sp|O75083|WDR1_HUMANWDrepeat-containingprotein1OS=HomosapiensOX=9606GN=WDR1PE=1SV=4;sp|O75083-3|WDR1_HUMANIsoform2ofWDrepeat-containingprotein1OS=HomosapiensOX=9606GN=WDR1	sp|O75083|WDR1_HUMANWDrepeat-containingprotein1OS=HomosapiensOX=9606GN=WDR1PE=1SV=4;sp|O75083-3|WDR1_HUMANIsoform2ofWDrepeat-containingprotein1OS=HomosapiensOX=9606GN=WDR1	O75083	2;1	2;1	2;1	sp|O75083|WDR1_HUMAN WD repeat-containing protein 1 OS=Homo sapiens OX=9606 GN=WDR1 PE=1 SV=4;sp|O75083-3|WDR1_HUMAN Isoform 2 of WD repeat-containing protein 1 OS=Homo sapiens OX=9606 GN=WDR1	2	2	2	2	1	1	2	2	1	0	1	1	1	0	2	1	0	0	0	0	1	0	1	1	1	1	0	0	1	0	0	0	0	0	0	0	0	0	0	0	0	0	2
sp|O75563|SKAP2_HUMANSrckinase-associatedphosphoprotein2OS=HomosapiensOX=9606GN=SKAP2PE=1SV=1	sp|O75563|SKAP2_HUMANSrckinase-associatedphosphoprotein2OS=HomosapiensOX=9606GN=SKAP2PE=1SV=1	O75563	1	1	1	sp|O75563|SKAP2_HUMAN Src kinase-associated phosphoprotein 2 OS=Homo sapiens OX=9606 GN=SKAP2 PE=1 SV=1	1	1	1	1	1	1	1	1	0	0	0	0	0	0	0	0	0	0	0	0	0	0	0	0	1	1	0	0	0	0	0	0	0	0	0	0	0	0	0	0	0	0	1
sp|O75636|FCN3_HUMANFicolin-3OS=HomosapiensOX=9606GN=FCN3PE=1SV=2;sp|O75636-2|FCN3_HUMANIsoform2ofFicolin-3OS=HomosapiensOX=9606GN=FCN3	sp|O75636|FCN3_HUMANFicolin-3OS=HomosapiensOX=9606GN=FCN3PE=1SV=2;sp|O75636-2|FCN3_HUMANIsoform2ofFicolin-3OS=HomosapiensOX=9606GN=FCN3	O75636	10;8	10;8	10;8	sp|O75636|FCN3_HUMAN Ficolin-3 OS=Homo sapiens OX=9606 GN=FCN3 PE=1 SV=2;sp|O75636-2|FCN3_HUMAN Isoform 2 of Ficolin-3 OS=Homo sapiens OX=9606 GN=FCN3	2	10	10	10	2	1	3	4	4	3	9	7	9	9	8	8	2	1	0	3	2	5	0	0	1	1	2	3	1	1	0	1	1	1	2	4	0	1	1	0	0	2	2
sp|O75882-3|ATRN_HUMANIsoform3ofAttractinOS=HomosapiensOX=9606GN=ATRN;sp|O75882-2|ATRN_HUMANIsoform2ofAttractinOS=HomosapiensOX=9606GN=ATRN;sp|O75882|ATRN_HUMANAttractinOS=HomosapiensOX=9606GN=ATRNPE=1SV=2	sp|O75882-3|ATRN_HUMANIsoform3ofAttractinOS=HomosapiensOX=9606GN=ATRN;sp|O75882-2|ATRN_HUMANIsoform2ofAttractinOS=HomosapiensOX=9606GN=ATRN;sp|O75882|ATRN_HUMANAttractinOS=HomosapiensOX=9606GN=ATRNPE=1SV=2	O75882-3	2;2;2	2;2;2	2;2;2	sp|O75882-3|ATRN_HUMAN Isoform 3 of Attractin OS=Homo sapiens OX=9606 GN=ATRN;sp|O75882-2|ATRN_HUMAN Isoform 2 of Attractin OS=Homo sapiens OX=9606 GN=ATRN;sp|O75882|ATRN_HUMAN Attractin OS=Homo sapiens OX=9606 GN=ATRN PE=1 SV=2	3	2	2	2	0	0	1	1	0	1	0	0	0	0	0	0	0	1	0	0	1	1	0	0	1	1	0	0	1	1	0	1	0	0	1	0	0	1	1	0	0	1	1
sp|O75955-2|FLOT1_HUMANIsoform2ofFlotillin-1OS=HomosapiensOX=9606GN=FLOT1;sp|O75955|FLOT1_HUMANFlotillin-1OS=HomosapiensOX=9606GN=FLOT1PE=1SV=3	sp|O75955-2|FLOT1_HUMANIsoform2ofFlotillin-1OS=HomosapiensOX=9606GN=FLOT1;sp|O75955|FLOT1_HUMANFlotillin-1OS=HomosapiensOX=9606GN=FLOT1PE=1SV=3	O75955-2	1;1	1;1	1;1	sp|O75955-2|FLOT1_HUMAN Isoform 2 of Flotillin-1 OS=Homo sapiens OX=9606 GN=FLOT1;sp|O75955|FLOT1_HUMAN Flotillin-1 OS=Homo sapiens OX=9606 GN=FLOT1 PE=1 SV=3	2	1	1	1	1	1	1	1	1	1	1	0	1	1	1	0	1	1	0	0	0	1	0	0	1	0	1	1	1	0	0	1	0	0	0	0	0	0	0	0	0	0	1
sp|O94919|ENDD1_HUMANEndonucleasedomain-containing1proteinOS=HomosapiensOX=9606GN=ENDOD1PE=1SV=2	sp|O94919|ENDD1_HUMANEndonucleasedomain-containing1proteinOS=HomosapiensOX=9606GN=ENDOD1PE=1SV=2	O94919	1	1	1	sp|O94919|ENDD1_HUMAN Endonuclease domain-containing 1 protein OS=Homo sapiens OX=9606 GN=ENDOD1 PE=1 SV=2	1	1	1	1	1	1	1	1	0	0	1	0	0	0	1	0	1	1	0	0	0	0	1	0	1	1	0	0	1	1	0	1	0	0	1	0	0	0	1	0	0	0	1
sp|O95445-2|APOM_HUMANIsoform2ofApolipoproteinMOS=HomosapiensOX=9606GN=APOM;sp|O95445|APOM_HUMANApolipoproteinMOS=HomosapiensOX=9606GN=APOMPE=1SV=2	sp|O95445-2|APOM_HUMANIsoform2ofApolipoproteinMOS=HomosapiensOX=9606GN=APOM;sp|O95445|APOM_HUMANApolipoproteinMOS=HomosapiensOX=9606GN=APOMPE=1SV=2	O95445-2	1;1	1;1	1;1	sp|O95445-2|APOM_HUMAN Isoform 2 of Apolipoprotein M OS=Homo sapiens OX=9606 GN=APOM;sp|O95445|APOM_HUMAN Apolipoprotein M OS=Homo sapiens OX=9606 GN=APOM PE=1 SV=2	2	1	1	1	1	0	1	1	1	1	1	1	1	1	1	0	1	1	0	0	0	1	1	1	1	1	1	1	1	0	0	1	0	1	1	1	0	0	0	0	0	1	1
sp|O95810|CAVN2_HUMANCaveolae-associatedprotein2OS=HomosapiensOX=9606GN=CAVIN2PE=1SV=3	sp|O95810|CAVN2_HUMANCaveolae-associatedprotein2OS=HomosapiensOX=9606GN=CAVIN2PE=1SV=3	O95810	2	2	2	sp|O95810|CAVN2_HUMAN Caveolae-associated protein 2 OS=Homo sapiens OX=9606 GN=CAVIN2 PE=1 SV=3	1	2	2	2	2	2	2	2	1	1	2	2	2	1	2	1	0	1	0	0	0	1	0	0	2	2	1	1	1	1	0	1	0	1	1	1	0	2	1	0	0	1	2
sp|O95866-4|G6B_HUMANIsoformDofMegakaryocyteandplateletinhibitoryreceptorG6bOS=HomosapiensOX=9606GN=MPIG6B;sp|O95866-2|G6B_HUMANIsoformAofMegakaryocyteandplateletinhibitoryreceptorG6bOS=HomosapiensOX=9606GN=MPIG6B	sp|O95866-4|G6B_HUMANIsoformDofMegakaryocyteandplateletinhibitoryreceptorG6bOS=HomosapiensOX=9606GN=MPIG6B;sp|O95866-2|G6B_HUMANIsoformAofMegakaryocyteandplateletinhibitoryreceptorG6bOS=HomosapiensOX=9606GN=MPIG6B	O95866-4	1;1	1;1	1;1	sp|O95866-4|G6B_HUMAN Isoform D of Megakaryocyte and platelet inhibitory receptor G6b OS=Homo sapiens OX=9606 GN=MPIG6B;sp|O95866-2|G6B_HUMAN Isoform A of Megakaryocyte and platelet inhibitory receptor G6b OS=Homo sapiens OX=9606 GN=MPIG6B	2	1	1	1	1	1	1	0	0	0	0	0	0	0	0	0	0	0	0	0	0	0	0	0	1	1	0	0	0	0	0	0	0	0	0	0	0	0	0	0	0	0	1
sp|P00734|THRB_HUMANProthrombinOS=HomosapiensOX=9606GN=F2PE=1SV=2	sp|P00734|THRB_HUMANProthrombinOS=HomosapiensOX=9606GN=F2PE=1SV=2	P00734	4	4	4	sp|P00734|THRB_HUMAN Prothrombin OS=Homo sapiens OX=9606 GN=F2 PE=1 SV=2	1	4	4	4	1	0	4	4	1	2	2	2	2	2	2	0	2	1	0	1	0	2	1	0	2	2	1	0	2	2	0	2	0	1	2	2	0	2	2	0	0	1	2
sp|P00736|C1R_HUMANComplementC1rsubcomponentOS=HomosapiensOX=9606GN=C1RPE=1SV=2	sp|P00736|C1R_HUMANComplementC1rsubcomponentOS=HomosapiensOX=9606GN=C1RPE=1SV=2	P00736	14	14	14	sp|P00736|C1R_HUMAN Complement C1r subcomponent OS=Homo sapiens OX=9606 GN=C1R PE=1 SV=2	1	14	14	14	2	1	3	4	3	3	9	7	9	7	11	4	0	0	1	2	2	4	0	2	6	3	2	2	6	5	0	4	3	5	4	4	0	5	2	0	0	3	4
sp|P00738|HPT_HUMANHaptoglobinOS=HomosapiensOX=9606GN=HPPE=1SV=1;sp|P00738-2|HPT_HUMANIsoform2ofHaptoglobinOS=HomosapiensOX=9606GN=HP	sp|P00738|HPT_HUMANHaptoglobinOS=HomosapiensOX=9606GN=HPPE=1SV=1;sp|P00738-2|HPT_HUMANIsoform2ofHaptoglobinOS=HomosapiensOX=9606GN=HP	P00738	53;45	53;45	40;36	sp|P00738|HPT_HUMAN Haptoglobin OS=Homo sapiens OX=9606 GN=HP PE=1 SV=1;sp|P00738-2|HPT_HUMAN Isoform 2 of Haptoglobin OS=Homo sapiens OX=9606 GN=HP	2	53	53	40	34	35	42	44	31	30	38	35	39	42	42	35	40	38	28	34	41	43	35	30	33	30	24	24	32	37	16	32	36	37	20	20	15	33	35	12	12	34	35
sp|P00739|HPTR_HUMANHaptoglobin-relatedproteinOS=HomosapiensOX=9606GN=HPRPE=2SV=2;sp|P00739-2|HPTR_HUMANIsoform2ofHaptoglobin-relatedproteinOS=HomosapiensOX=9606GN=HPR	sp|P00739|HPTR_HUMANHaptoglobin-relatedproteinOS=HomosapiensOX=9606GN=HPRPE=2SV=2;sp|P00739-2|HPTR_HUMANIsoform2ofHaptoglobin-relatedproteinOS=HomosapiensOX=9606GN=HPR	P00739	24;24	11;11	11;11	sp|P00739|HPTR_HUMAN Haptoglobin-related protein OS=Homo sapiens OX=9606 GN=HPR PE=2 SV=2;sp|P00739-2|HPTR_HUMAN Isoform 2 of Haptoglobin-related protein OS=Homo sapiens OX=9606 GN=HPR	2	24	11	11	7	8	16	18	12	10	11	10	13	14	18	13	10	13	9	13	12	16	7	9	11	13	5	8	9	12	4	13	16	14	14	13	5	12	17	4	5	13	16
sp|P00747|PLMN_HUMANPlasminogenOS=HomosapiensOX=9606GN=PLGPE=1SV=2	sp|P00747|PLMN_HUMANPlasminogenOS=HomosapiensOX=9606GN=PLGPE=1SV=2	P00747	1	1	1	sp|P00747|PLMN_HUMAN Plasminogen OS=Homo sapiens OX=9606 GN=PLG PE=1 SV=2	1	1	1	1	0	0	1	1	0	1	0	0	1	1	0	0	0	0	0	0	0	0	0	0	0	0	0	0	0	0	0	0	0	0	0	1	0	0	0	0	0	1	0
sp|P00751-2|CFAB_HUMANIsoform2ofComplementfactorBOS=HomosapiensOX=9606GN=CFB;sp|P00751|CFAB_HUMANComplementfactorBOS=HomosapiensOX=9606GN=CFBPE=1SV=2	sp|P00751-2|CFAB_HUMANIsoform2ofComplementfactorBOS=HomosapiensOX=9606GN=CFB;sp|P00751|CFAB_HUMANComplementfactorBOS=HomosapiensOX=9606GN=CFBPE=1SV=2	P00751-2	2;2	2;2	2;2	sp|P00751-2|CFAB_HUMAN Isoform 2 of Complement factor B OS=Homo sapiens OX=9606 GN=CFB;sp|P00751|CFAB_HUMAN Complement factor B OS=Homo sapiens OX=9606 GN=CFB PE=1 SV=2	2	2	2	2	1	1	1	1	0	0	2	1	1	1	1	1	0	0	0	0	0	1	0	0	0	0	0	0	0	0	0	0	0	0	0	0	0	1	0	0	0	0	0
sp|P01008|ANT3_HUMANAntithrombin-IIIOS=HomosapiensOX=9606GN=SERPINC1PE=1SV=1	sp|P01008|ANT3_HUMANAntithrombin-IIIOS=HomosapiensOX=9606GN=SERPINC1PE=1SV=1	P01008	1	1	1	sp|P01008|ANT3_HUMAN Antithrombin-III OS=Homo sapiens OX=9606 GN=SERPINC1 PE=1 SV=1	1	1	1	1	0	0	1	1	0	1	1	0	1	1	1	0	1	1	0	0	0	0	0	0	1	1	0	0	1	0	0	1	0	0	1	0	0	0	0	0	0	0	1
sp|P01009|A1AT_HUMANAlpha-1-antitrypsinOS=HomosapiensOX=9606GN=SERPINA1PE=1SV=3;sp|P01009-2|A1AT_HUMANIsoform2ofAlpha-1-antitrypsinOS=HomosapiensOX=9606GN=SERPINA1;sp|P01009-3|A1AT_HUMANIsoform3ofAlpha-1-antitrypsinOS=HomosapiensOX=9606GN=SERPINA1	sp|P01009|A1AT_HUMANAlpha-1-antitrypsinOS=HomosapiensOX=9606GN=SERPINA1PE=1SV=3	P01009	7;3;1	7;3;1	7;3;1	sp|P01009|A1AT_HUMAN Alpha-1-antitrypsin OS=Homo sapiens OX=9606 GN=SERPINA1 PE=1 SV=3	3	7	7	7	4	3	5	5	5	5	3	2	4	5	3	2	5	5	3	5	3	5	1	1	5	6	5	4	4	3	0	4	3	5	4	5	1	2	3	1	1	5	5
sp|P01023|A2MG_HUMANAlpha-2-macroglobulinOS=HomosapiensOX=9606GN=A2MPE=1SV=3;CON__ENSEMBL:ENSBTAP00000024146	sp|P01023|A2MG_HUMANAlpha-2-macroglobulinOS=HomosapiensOX=9606GN=A2MPE=1SV=3	P01023	125;5	125;5	118;3	sp|P01023|A2MG_HUMAN Alpha-2-macroglobulin OS=Homo sapiens OX=9606 GN=A2M PE=1 SV=3	2	125	125	118	58	60	84	81	81	84	103	71	60	61	96	69	68	69	68	105	65	99	46	46	78	80	69	77	64	61	29	80	58	65	75	78	29	62	71	37	28	73	76
sp|P01024|CO3_HUMANComplementC3OS=HomosapiensOX=9606GN=C3PE=1SV=2	sp|P01024|CO3_HUMANComplementC3OS=HomosapiensOX=9606GN=C3PE=1SV=2	P01024	13	13	13	sp|P01024|CO3_HUMAN Complement C3 OS=Homo sapiens OX=9606 GN=C3 PE=1 SV=2	1	13	13	13	4	4	10	10	5	6	11	9	7	8	8	4	7	8	0	3	3	7	2	0	5	5	0	0	2	1	0	5	1	1	3	3	0	2	1	0	0	1	4
sp|P01042-3|KNG1_HUMANIsoform3ofKininogen-1OS=HomosapiensOX=9606GN=KNG1;sp|P01042-2|KNG1_HUMANIsoformLMWofKininogen-1OS=HomosapiensOX=9606GN=KNG1;sp|P01042|KNG1_HUMANKininogen-1OS=HomosapiensOX=9606GN=KNG1PE=1SV=2	sp|P01042-3|KNG1_HUMANIsoform3ofKininogen-1OS=HomosapiensOX=9606GN=KNG1;sp|P01042-2|KNG1_HUMANIsoformLMWofKininogen-1OS=HomosapiensOX=9606GN=KNG1;sp|P01042|KNG1_HUMANKininogen-1OS=HomosapiensOX=9606GN=KNG1PE=1SV=2	P01042-3	2;2;1	2;2;1	2;2;1	sp|P01042-3|KNG1_HUMAN Isoform 3 of Kininogen-1 OS=Homo sapiens OX=9606 GN=KNG1;sp|P01042-2|KNG1_HUMAN Isoform LMW of Kininogen-1 OS=Homo sapiens OX=9606 GN=KNG1;sp|P01042|KNG1_HUMAN Kininogen-1 OS=Homo sapiens OX=9606 GN=KNG1 PE=1 SV=2	3	2	2	2	1	1	1	1	1	1	1	1	1	1	1	1	1	1	0	0	1	1	0	0	1	1	1	1	1	1	0	1	1	1	1	1	0	1	1	0	0	1	1
sp|P01591|IGJ_HUMANImmunoglobulinJchainOS=HomosapiensOX=9606GN=JCHAINPE=1SV=4	sp|P01591|IGJ_HUMANImmunoglobulinJchainOS=HomosapiensOX=9606GN=JCHAINPE=1SV=4	P01591	10	10	10	sp|P01591|IGJ_HUMAN Immunoglobulin J chain OS=Homo sapiens OX=9606 GN=JCHAIN PE=1 SV=4	1	10	10	10	5	5	5	5	5	6	5	6	6	6	6	6	2	5	6	7	3	4	4	5	7	7	6	6	5	5	3	6	6	5	7	8	3	6	7	5	4	6	6
sp|P04432|KVD39_HUMANImmunoglobulinkappavariable1D-39OS=HomosapiensOX=9606GN=IGKV1D-39PE=3SV=2;sp|P01597|KV139_HUMANImmunoglobulinkappavariable1-39OS=HomosapiensOX=9606GN=IGKV1-39PE=1SV=2	sp|P04432|KVD39_HUMANImmunoglobulinkappavariable1D-39OS=HomosapiensOX=9606GN=IGKV1D-39PE=3SV=2;sp|P01597|KV139_HUMANImmunoglobulinkappavariable1-39OS=HomosapiensOX=9606GN=IGKV1-39PE=1SV=2	P04432	1;1	1;1	1;1	sp|P04432|KVD39_HUMAN Immunoglobulin kappa variable 1D-39 OS=Homo sapiens OX=9606 GN=IGKV1D-39 PE=3 SV=2;sp|P01597|KV139_HUMAN Immunoglobulin kappa variable 1-39 OS=Homo sapiens OX=9606 GN=IGKV1-39 PE=1 SV=2	2	1	1	1	0	0	0	0	1	1	0	0	0	0	1	1	0	0	0	0	1	0	0	0	1	1	0	1	0	0	0	1	1	1	1	1	0	1	1	0	0	1	1
sp|P01601|KVD16_HUMANImmunoglobulinkappavariable1D-16OS=HomosapiensOX=9606GN=IGKV1D-16PE=3SV=2	sp|P01601|KVD16_HUMANImmunoglobulinkappavariable1D-16OS=HomosapiensOX=9606GN=IGKV1D-16PE=3SV=2	P01601	1	1	1	sp|P01601|KVD16_HUMAN Immunoglobulin kappa variable 1D-16 OS=Homo sapiens OX=9606 GN=IGKV1D-16 PE=3 SV=2	1	1	1	1	0	0	0	0	0	0	0	0	0	0	0	0	0	0	0	0	0	0	0	0	0	0	0	0	0	0	0	0	0	0	0	0	0	0	1	0	0	0	0
sp|P01602|KV105_HUMANImmunoglobulinkappavariable1-5OS=HomosapiensOX=9606GN=IGKV1-5PE=1SV=2	sp|P01602|KV105_HUMANImmunoglobulinkappavariable1-5OS=HomosapiensOX=9606GN=IGKV1-5PE=1SV=2	P01602	2	2	2	sp|P01602|KV105_HUMAN Immunoglobulin kappa variable 1-5 OS=Homo sapiens OX=9606 GN=IGKV1-5 PE=1 SV=2	1	2	2	2	0	0	1	1	2	2	0	0	1	1	1	1	0	0	0	0	0	1	0	0	2	1	0	0	1	1	0	1	2	2	1	1	0	1	1	0	0	2	2
sp|P01619|KV320_HUMANImmunoglobulinkappavariable3-20OS=HomosapiensOX=9606GN=IGKV3-20PE=1SV=2	sp|P01619|KV320_HUMANImmunoglobulinkappavariable3-20OS=HomosapiensOX=9606GN=IGKV3-20PE=1SV=2	P01619	1	1	1	sp|P01619|KV320_HUMAN Immunoglobulin kappa variable 3-20 OS=Homo sapiens OX=9606 GN=IGKV3-20 PE=1 SV=2	1	1	1	1	1	1	1	1	1	1	1	1	0	0	1	1	0	1	0	1	1	0	1	0	1	1	1	1	1	1	1	1	1	1	1	1	1	1	1	0	1	1	1
sp|P01700|LV147_HUMANImmunoglobulinlambdavariable1-47OS=HomosapiensOX=9606GN=IGLV1-47PE=1SV=2;sp|P01699|LV144_HUMANImmunoglobulinlambdavariable1-44OS=HomosapiensOX=9606GN=IGLV1-44PE=1SV=2	sp|P01700|LV147_HUMANImmunoglobulinlambdavariable1-47OS=HomosapiensOX=9606GN=IGLV1-47PE=1SV=2;sp|P01699|LV144_HUMANImmunoglobulinlambdavariable1-44OS=HomosapiensOX=9606GN=IGLV1-44PE=1SV=2	P01700	1;1	1;1	1;1	sp|P01700|LV147_HUMAN Immunoglobulin lambda variable 1-47 OS=Homo sapiens OX=9606 GN=IGLV1-47 PE=1 SV=2;sp|P01699|LV144_HUMAN Immunoglobulin lambda variable 1-44 OS=Homo sapiens OX=9606 GN=IGLV1-44 PE=1 SV=2	2	1	1	1	1	1	1	1	1	1	1	1	0	1	1	1	0	0	1	1	1	0	1	0	1	1	1	1	0	1	0	1	1	1	1	1	0	1	1	1	0	0	1
sp|P01717|LV325_HUMANImmunoglobulinlambdavariable3-25OS=HomosapiensOX=9606GN=IGLV3-25PE=1SV=2	sp|P01717|LV325_HUMANImmunoglobulinlambdavariable3-25OS=HomosapiensOX=9606GN=IGLV3-25PE=1SV=2	P01717	1	1	1	sp|P01717|LV325_HUMAN Immunoglobulin lambda variable 3-25 OS=Homo sapiens OX=9606 GN=IGLV3-25 PE=1 SV=2	1	1	1	1	0	0	0	0	1	1	0	0	1	1	1	0	0	0	0	0	0	0	0	0	0	0	0	1	0	0	0	1	1	1	1	1	0	1	1	0	1	1	0
sp|P01732-2|CD8A_HUMANIsoform2ofT-cellsurfaceglycoproteinCD8alphachainOS=HomosapiensOX=9606GN=CD8A;sp|P01732|CD8A_HUMANT-cellsurfaceglycoproteinCD8alphachainOS=HomosapiensOX=9606GN=CD8APE=1SV=1;sp|P01732-3|CD8A_HUMANIsoform3ofT-cellsurfaceglycoproteinCD8alphachainOS=HomosapiensOX=9606GN=CD8A	sp|P01732-2|CD8A_HUMANIsoform2ofT-cellsurfaceglycoproteinCD8alphachainOS=HomosapiensOX=9606GN=CD8A;sp|P01732|CD8A_HUMANT-cellsurfaceglycoproteinCD8alphachainOS=HomosapiensOX=9606GN=CD8APE=1SV=1;sp|P01732-3|CD8A_HUMANIsoform3ofT-cellsurfaceglycoproteinCD8alphachainOS=HomosapiensOX=9606GN=CD8A	P01732-2	1;1;1	1;1;1	1;1;1	sp|P01732-2|CD8A_HUMAN Isoform 2 of T-cell surface glycoprotein CD8 alpha chain OS=Homo sapiens OX=9606 GN=CD8A;sp|P01732|CD8A_HUMAN T-cell surface glycoprotein CD8 alpha chain OS=Homo sapiens OX=9606 GN=CD8A PE=1 SV=1;sp|P01732-3|CD8A_HUMAN Isoform 3 of T	3	1	1	1	1	1	1	1	1	1	1	1	1	1	1	1	1	1	0	0	0	1	0	0	1	1	1	1	1	1	0	1	0	1	0	0	0	0	1	0	0	0	1
sp|P01766|HV313_HUMANImmunoglobulinheavyvariable3-13OS=HomosapiensOX=9606GN=IGHV3-13PE=1SV=2	sp|P01766|HV313_HUMANImmunoglobulinheavyvariable3-13OS=HomosapiensOX=9606GN=IGHV3-13PE=1SV=2	P01766	1	1	1	sp|P01766|HV313_HUMAN Immunoglobulin heavy variable 3-13 OS=Homo sapiens OX=9606 GN=IGHV3-13 PE=1 SV=2	1	1	1	1	0	0	0	0	0	0	0	0	0	0	0	0	0	0	0	0	0	0	0	0	0	0	0	0	0	0	0	0	1	0	0	0	0	0	0	0	0	0	0
sp|P0DP03|HVC05_HUMANImmunoglobulinheavyvariable3-30-5OS=HomosapiensOX=9606GN=IGHV3-30-5PE=3SV=1;sp|P01768|HV330_HUMANImmunoglobulinheavyvariable3-30OS=HomosapiensOX=9606GN=IGHV3-30PE=1SV=2;sp|P01772|HV333_HUMANImmunoglobulinheavyvariable3-33OS=HomosapiensOX=9606GN=IGHV3-33PE=1SV=2;sp|P01764|HV323_HUMANImmunoglobulinheavyvariable3-23OS=HomosapiensOX=9606GN=IGHV3-23PE=1SV=2	sp|P0DP03|HVC05_HUMANImmunoglobulinheavyvariable3-30-5OS=HomosapiensOX=9606GN=IGHV3-30-5PE=3SV=1;sp|P01768|HV330_HUMANImmunoglobulinheavyvariable3-30OS=HomosapiensOX=9606GN=IGHV3-30PE=1SV=2;sp|P01772|HV333_HUMANImmunoglobulinheavyvariable3-33OS=HomosapiensOX=9606GN=IGHV3-33PE=1SV=2;sp|P01764|HV323_HUMANImmunoglobulinheavyvariable3-23OS=HomosapiensOX=9606GN=IGHV3-23PE=1SV=2	P0DP03	2;2;1;1	2;2;1;1	2;2;1;1	sp|P0DP03|HVC05_HUMAN Immunoglobulin heavy variable 3-30-5 OS=Homo sapiens OX=9606 GN=IGHV3-30-5 PE=3 SV=1;sp|P01768|HV330_HUMAN Immunoglobulin heavy variable 3-30 OS=Homo sapiens OX=9606 GN=IGHV3-30 PE=1 SV=2;sp|P01772|HV333_HUMAN Immunoglobulin heavy var	4	2	2	2	0	0	0	0	0	0	0	0	0	0	0	0	0	0	0	0	0	0	0	0	0	0	0	0	0	1	0	0	1	0	0	0	0	0	2	0	0	1	0
sp|P01780|HV307_HUMANImmunoglobulinheavyvariable3-7OS=HomosapiensOX=9606GN=IGHV3-7PE=1SV=2	sp|P01780|HV307_HUMANImmunoglobulinheavyvariable3-7OS=HomosapiensOX=9606GN=IGHV3-7PE=1SV=2	P01780	1	1	1	sp|P01780|HV307_HUMAN Immunoglobulin heavy variable 3-7 OS=Homo sapiens OX=9606 GN=IGHV3-7 PE=1 SV=2	1	1	1	1	0	0	0	0	0	0	0	0	0	0	0	0	0	0	0	0	0	0	0	0	0	0	0	0	0	0	0	0	0	1	0	0	0	0	0	0	0	1	0
sp|P01782|HV309_HUMANImmunoglobulinheavyvariable3-9OS=HomosapiensOX=9606GN=IGHV3-9PE=1SV=2;sp|P0DP04|HV43D_HUMANImmunoglobulinheavyvariable3-43DOS=HomosapiensOX=9606GN=IGHV3-43DPE=3SV=1	sp|P01782|HV309_HUMANImmunoglobulinheavyvariable3-9OS=HomosapiensOX=9606GN=IGHV3-9PE=1SV=2;sp|P0DP04|HV43D_HUMANImmunoglobulinheavyvariable3-43DOS=HomosapiensOX=9606GN=IGHV3-43DPE=3SV=1	P01782	3;2	3;2	3;2	sp|P01782|HV309_HUMAN Immunoglobulin heavy variable 3-9 OS=Homo sapiens OX=9606 GN=IGHV3-9 PE=1 SV=2;sp|P0DP04|HV43D_HUMAN Immunoglobulin heavy variable 3-43D OS=Homo sapiens OX=9606 GN=IGHV3-43D PE=3 SV=1	2	3	3	3	0	0	0	0	1	1	0	0	1	1	1	1	0	0	0	0	0	1	0	0	2	2	2	2	1	0	0	1	2	2	1	1	0	1	1	0	0	2	1
sp|P01833|PIGR_HUMANPolymericimmunoglobulinreceptorOS=HomosapiensOX=9606GN=PIGRPE=1SV=4	sp|P01833|PIGR_HUMANPolymericimmunoglobulinreceptorOS=HomosapiensOX=9606GN=PIGRPE=1SV=4	P01833	7	7	7	sp|P01833|PIGR_HUMAN Polymeric immunoglobulin receptor OS=Homo sapiens OX=9606 GN=PIGR PE=1 SV=4	1	7	7	7	3	4	6	6	6	5	7	6	3	3	6	4	3	4	1	3	1	5	4	3	4	5	3	3	3	1	0	5	5	3	3	3	0	3	4	0	0	3	3
sp|P01859|IGHG2_HUMANImmunoglobulinheavyconstantgamma2OS=HomosapiensOX=9606GN=IGHG2PE=1SV=2	sp|P01859|IGHG2_HUMANImmunoglobulinheavyconstantgamma2OS=HomosapiensOX=9606GN=IGHG2PE=1SV=2	P01859	7	6	6	sp|P01859|IGHG2_HUMAN Immunoglobulin heavy constant gamma 2 OS=Homo sapiens OX=9606 GN=IGHG2 PE=1 SV=2	1	7	6	6	3	3	3	3	2	2	4	3	4	4	3	3	4	2	0	1	2	4	3	2	3	3	1	2	3	3	0	2	4	4	4	2	1	4	4	2	1	3	4
sp|P01860|IGHG3_HUMANImmunoglobulinheavyconstantgamma3OS=HomosapiensOX=9606GN=IGHG3PE=1SV=2	sp|P01860|IGHG3_HUMANImmunoglobulinheavyconstantgamma3OS=HomosapiensOX=9606GN=IGHG3PE=1SV=2	P01860	12	6	5	sp|P01860|IGHG3_HUMAN Immunoglobulin heavy constant gamma 3 OS=Homo sapiens OX=9606 GN=IGHG3 PE=1 SV=2	1	12	6	5	2	2	2	2	3	2	4	2	3	4	8	4	3	2	1	1	2	1	3	2	1	3	3	3	3	0	0	1	1	5	2	2	1	1	3	0	0	3	3
sp|P01871|IGHM_HUMANImmunoglobulinheavyconstantmuOS=HomosapiensOX=9606GN=IGHMPE=1SV=4;sp|P01871-2|IGHM_HUMANIsoform2ofImmunoglobulinheavyconstantmuOS=HomosapiensOX=9606GN=IGHM;sp|P0DOX6|IGM_HUMANImmunoglobulinmuheavychainOS=HomosapiensOX=9606PE=1SV=2	sp|P01871|IGHM_HUMANImmunoglobulinheavyconstantmuOS=HomosapiensOX=9606GN=IGHMPE=1SV=4;sp|P01871-2|IGHM_HUMANIsoform2ofImmunoglobulinheavyconstantmuOS=HomosapiensOX=9606GN=IGHM;sp|P0DOX6|IGM_HUMANImmunoglobulinmuheavychainOS=HomosapiensOX=9606PE=1SV=2	P01871	33;31;22	33;31;22	33;31;22	sp|P01871|IGHM_HUMAN Immunoglobulin heavy constant mu OS=Homo sapiens OX=9606 GN=IGHM PE=1 SV=4;sp|P01871-2|IGHM_HUMAN Isoform 2 of Immunoglobulin heavy constant mu OS=Homo sapiens OX=9606 GN=IGHM;sp|P0DOX6|IGM_HUMAN Immunoglobulin mu heavy chain OS=Homo s	3	33	33	33	15	16	20	20	26	25	25	17	18	17	28	21	18	16	15	20	15	20	16	17	29	28	20	18	22	21	12	28	25	26	23	23	12	24	26	15	11	27	26
sp|P01876|IGHA1_HUMANImmunoglobulinheavyconstantalpha1OS=HomosapiensOX=9606GN=IGHA1PE=1SV=2;sp|P01877|IGHA2_HUMANImmunoglobulinheavyconstantalpha2OS=HomosapiensOX=9606GN=IGHA2PE=1SV=4	sp|P01876|IGHA1_HUMANImmunoglobulinheavyconstantalpha1OS=HomosapiensOX=9606GN=IGHA1PE=1SV=2	P01876	13;2	13;2	11;0	sp|P01876|IGHA1_HUMAN Immunoglobulin heavy constant alpha 1 OS=Homo sapiens OX=9606 GN=IGHA1 PE=1 SV=2	2	13	13	11	2	3	6	7	4	5	6	7	5	3	7	5	4	4	5	11	4	7	6	6	7	6	4	6	4	7	0	5	5	5	7	6	3	6	8	3	2	9	4
sp|P01889|HLAB_HUMANHLAclassIhistocompatibilityantigen,BalphachainOS=HomosapiensOX=9606GN=HLA-BPE=1SV=3;sp|P17693-6|HLAG_HUMANIsoform6ofHLAclassIhistocompatibilityantigen,alphachainGOS=HomosapiensOX=9606GN=HLA-G;sp|P17693-2|HLAG_HUMANIsoform2ofHLAclassIhistocompatibilityantigen,alphachainGOS=HomosapiensOX=9606GN=HLA-G;sp|P17693-5|HLAG_HUMANIsoform5ofHLAclassIhistocompatibilityantigen,alphachainGO…	sp|P01889|HLAB_HUMANHLAclassIhistocompatibilityantigen,BalphachainOS=HomosapiensOX=9606GN=HLA-BPE=1SV=3	P01889	4;1;1;1;1;1	2;0;0;0;0;0	2;0;0;0;0;0	sp|P01889|HLAB_HUMAN HLA class I histocompatibility antigen, B alpha chain OS=Homo sapiens OX=9606 GN=HLA-B PE=1 SV=3	6	4	2	2	2	3	1	1	2	1	4	3	1	1	3	1	0	0	0	0	0	0	1	1	0	0	0	0	0	0	0	1	0	0	1	1	0	0	0	0	0	0	0
sp|P02042|HBD_HUMANHemoglobinsubunitdeltaOS=HomosapiensOX=9606GN=HBDPE=1SV=2	sp|P02042|HBD_HUMANHemoglobinsubunitdeltaOS=HomosapiensOX=9606GN=HBDPE=1SV=2	P02042	8	3	3	sp|P02042|HBD_HUMAN Hemoglobin subunit delta OS=Homo sapiens OX=9606 GN=HBD PE=1 SV=2	1	8	3	3	1	1	5	3	3	4	5	3	4	6	5	4	5	6	3	5	3	8	4	2	4	3	2	3	4	4	1	3	3	4	3	3	1	5	4	0	1	6	6
sp|P02549-2|SPTA1_HUMANIsoform2ofSpectrinalphachain,erythrocytic1OS=HomosapiensOX=9606GN=SPTA1;sp|P02549|SPTA1_HUMANSpectrinalphachain,erythrocytic1OS=HomosapiensOX=9606GN=SPTA1PE=1SV=5	sp|P02549-2|SPTA1_HUMANIsoform2ofSpectrinalphachain,erythrocytic1OS=HomosapiensOX=9606GN=SPTA1;sp|P02549|SPTA1_HUMANSpectrinalphachain,erythrocytic1OS=HomosapiensOX=9606GN=SPTA1PE=1SV=5	P02549-2	28;28	28;28	27;27	sp|P02549-2|SPTA1_HUMAN Isoform 2 of Spectrin alpha chain, erythrocytic 1 OS=Homo sapiens OX=9606 GN=SPTA1;sp|P02549|SPTA1_HUMAN Spectrin alpha chain, erythrocytic 1 OS=Homo sapiens OX=9606 GN=SPTA1 PE=1 SV=5	2	28	28	27	2	2	8	7	9	12	25	22	11	10	18	12	9	11	2	7	4	13	4	4	6	7	5	9	10	12	0	8	4	6	7	9	1	4	10	2	0	5	12
sp|P02647|APOA1_HUMANApolipoproteinA-IOS=HomosapiensOX=9606GN=APOA1PE=1SV=1	sp|P02647|APOA1_HUMANApolipoproteinA-IOS=HomosapiensOX=9606GN=APOA1PE=1SV=1	P02647	24	24	24	sp|P02647|APOA1_HUMAN Apolipoprotein A-I OS=Homo sapiens OX=9606 GN=APOA1 PE=1 SV=1	1	24	24	24	9	10	15	15	15	14	16	13	15	18	21	13	18	13	8	19	6	20	6	5	16	17	9	12	14	10	0	18	12	16	12	13	0	12	11	0	0	16	15
sp|P02649|APOE_HUMANApolipoproteinEOS=HomosapiensOX=9606GN=APOEPE=1SV=1;CON__Q03247	sp|P02649|APOE_HUMANApolipoproteinEOS=HomosapiensOX=9606GN=APOEPE=1SV=1	P02649	9;1	9;1	9;1	sp|P02649|APOE_HUMAN Apolipoprotein E OS=Homo sapiens OX=9606 GN=APOE PE=1 SV=1	2	9	9	9	2	3	3	4	5	4	8	7	3	3	7	4	3	3	0	3	2	3	0	0	4	6	1	1	2	2	0	2	1	1	3	3	0	1	2	1	0	1	1
sp|P02652|APOA2_HUMANApolipoproteinA-IIOS=HomosapiensOX=9606GN=APOA2PE=1SV=1	sp|P02652|APOA2_HUMANApolipoproteinA-IIOS=HomosapiensOX=9606GN=APOA2PE=1SV=1	P02652	6	6	6	sp|P02652|APOA2_HUMAN Apolipoprotein A-II OS=Homo sapiens OX=9606 GN=APOA2 PE=1 SV=1	1	6	6	6	4	4	4	4	4	4	5	4	5	6	4	5	4	5	4	2	6	6	2	3	6	5	4	4	3	4	1	4	6	5	3	3	1	5	6	1	1	4	5
sp|P02656|APOC3_HUMANApolipoproteinC-IIIOS=HomosapiensOX=9606GN=APOC3PE=1SV=1	sp|P02656|APOC3_HUMANApolipoproteinC-IIIOS=HomosapiensOX=9606GN=APOC3PE=1SV=1	P02656	2	2	2	sp|P02656|APOC3_HUMAN Apolipoprotein C-III OS=Homo sapiens OX=9606 GN=APOC3 PE=1 SV=1	1	2	2	2	1	1	1	1	1	1	2	1	1	1	2	1	2	2	0	0	1	2	1	1	1	1	0	1	1	1	0	1	1	1	1	1	0	1	1	0	0	2	1
sp|P02671-2|FIBA_HUMANIsoform2ofFibrinogenalphachainOS=HomosapiensOX=9606GN=FGA;sp|P02671|FIBA_HUMANFibrinogenalphachainOS=HomosapiensOX=9606GN=FGAPE=1SV=2	sp|P02671-2|FIBA_HUMANIsoform2ofFibrinogenalphachainOS=HomosapiensOX=9606GN=FGA;sp|P02671|FIBA_HUMANFibrinogenalphachainOS=HomosapiensOX=9606GN=FGAPE=1SV=2	P02671-2	25;25	25;25	25;25	sp|P02671-2|FIBA_HUMAN Isoform 2 of Fibrinogen alpha chain OS=Homo sapiens OX=9606 GN=FGA;sp|P02671|FIBA_HUMAN Fibrinogen alpha chain OS=Homo sapiens OX=9606 GN=FGA PE=1 SV=2	2	25	25	25	12	12	18	17	5	6	16	15	17	18	20	17	8	11	5	9	6	12	4	5	4	5	2	3	1	1	1	2	1	4	4	2	2	3	2	1	1	3	7
sp|P02675|FIBB_HUMANFibrinogenbetachainOS=HomosapiensOX=9606GN=FGBPE=1SV=2;CON__P02676	sp|P02675|FIBB_HUMANFibrinogenbetachainOS=HomosapiensOX=9606GN=FGBPE=1SV=2	P02675	21;2	21;2	21;2	sp|P02675|FIBB_HUMAN Fibrinogen beta chain OS=Homo sapiens OX=9606 GN=FGB PE=1 SV=2	2	21	21	21	8	9	12	11	6	7	17	14	14	12	17	14	6	6	9	16	7	8	4	4	6	6	6	3	6	5	0	6	6	4	5	4	0	4	9	0	0	7	7
sp|P02679|FIBG_HUMANFibrinogengammachainOS=HomosapiensOX=9606GN=FGGPE=1SV=3	sp|P02679|FIBG_HUMANFibrinogengammachainOS=HomosapiensOX=9606GN=FGGPE=1SV=3	P02679	19	1	1	sp|P02679|FIBG_HUMAN Fibrinogen gamma chain OS=Homo sapiens OX=9606 GN=FGG PE=1 SV=3	1	19	1	1	7	7	11	11	5	6	15	11	10	10	13	8	3	4	6	12	3	5	3	2	6	5	0	0	2	3	0	2	0	2	4	5	0	0	1	0	0	4	4
sp|P02679-2|FIBG_HUMANIsoformGamma-AofFibrinogengammachainOS=HomosapiensOX=9606GN=FGG	sp|P02679-2|FIBG_HUMANIsoformGamma-AofFibrinogengammachainOS=HomosapiensOX=9606GN=FGG	P02679-2	19	19	1	sp|P02679-2|FIBG_HUMAN Isoform Gamma-A of Fibrinogen gamma chain OS=Homo sapiens OX=9606 GN=FGG	1	19	19	1	7	7	11	11	5	6	15	10	10	10	13	8	3	4	6	12	3	5	3	3	7	5	0	0	2	3	0	2	0	2	4	5	0	0	1	0	0	4	4
sp|P02730|B3AT_HUMANBand3aniontransportproteinOS=HomosapiensOX=9606GN=SLC4A1PE=1SV=3;sp|P02730-2|B3AT_HUMANIsoform2ofBand3aniontransportproteinOS=HomosapiensOX=9606GN=SLC4A1	sp|P02730|B3AT_HUMANBand3aniontransportproteinOS=HomosapiensOX=9606GN=SLC4A1PE=1SV=3;sp|P02730-2|B3AT_HUMANIsoform2ofBand3aniontransportproteinOS=HomosapiensOX=9606GN=SLC4A1	P02730	10;8	10;8	10;8	sp|P02730|B3AT_HUMAN Band 3 anion transport protein OS=Homo sapiens OX=9606 GN=SLC4A1 PE=1 SV=3;sp|P02730-2|B3AT_HUMAN Isoform 2 of Band 3 anion transport protein OS=Homo sapiens OX=9606 GN=SLC4A1	2	10	10	10	3	4	5	4	5	5	6	5	5	5	9	5	5	5	6	9	4	8	2	3	5	4	3	3	2	4	0	4	5	3	5	5	0	4	4	1	0	4	5
sp|P02746|C1QB_HUMANComplementC1qsubcomponentsubunitBOS=HomosapiensOX=9606GN=C1QBPE=1SV=3	sp|P02746|C1QB_HUMANComplementC1qsubcomponentsubunitBOS=HomosapiensOX=9606GN=C1QBPE=1SV=3	P02746	1	1	1	sp|P02746|C1QB_HUMAN Complement C1q subcomponent subunit B OS=Homo sapiens OX=9606 GN=C1QB PE=1 SV=3	1	1	1	1	0	0	0	0	0	0	0	0	0	0	0	1	0	0	1	0	0	0	0	0	0	0	0	0	0	0	0	0	0	0	0	0	0	0	0	0	0	0	0
sp|P02747|C1QC_HUMANComplementC1qsubcomponentsubunitCOS=HomosapiensOX=9606GN=C1QCPE=1SV=3	sp|P02747|C1QC_HUMANComplementC1qsubcomponentsubunitCOS=HomosapiensOX=9606GN=C1QCPE=1SV=3	P02747	1	1	1	sp|P02747|C1QC_HUMAN Complement C1q subcomponent subunit C OS=Homo sapiens OX=9606 GN=C1QC PE=1 SV=3	1	1	1	1	0	0	1	1	0	0	1	1	0	0	1	1	1	1	0	0	1	1	0	0	0	0	0	0	0	0	0	0	1	0	0	0	0	0	1	0	0	0	0
sp|P02748|CO9_HUMANComplementcomponentC9OS=HomosapiensOX=9606GN=C9PE=1SV=2;CON__Q3MHN2	sp|P02748|CO9_HUMANComplementcomponentC9OS=HomosapiensOX=9606GN=C9PE=1SV=2	P02748	6;1	6;1	6;1	sp|P02748|CO9_HUMAN Complement component C9 OS=Homo sapiens OX=9606 GN=C9 PE=1 SV=2	2	6	6	6	2	1	3	3	1	1	6	6	1	1	4	1	0	0	1	0	0	1	0	1	0	0	0	0	1	0	0	0	0	1	1	1	0	0	0	0	0	0	0
sp|P02749|APOH_HUMANBeta-2-glycoprotein1OS=HomosapiensOX=9606GN=APOHPE=1SV=3	sp|P02749|APOH_HUMANBeta-2-glycoprotein1OS=HomosapiensOX=9606GN=APOHPE=1SV=3	P02749	5	5	5	sp|P02749|APOH_HUMAN Beta-2-glycoprotein 1 OS=Homo sapiens OX=9606 GN=APOH PE=1 SV=3	1	5	5	5	0	0	0	0	0	0	2	2	0	0	1	0	0	0	0	1	2	0	0	0	1	1	0	0	1	1	0	1	0	0	1	0	0	0	2	0	0	0	1
sp|P02750|A2GL_HUMANLeucine-richalpha-2-glycoproteinOS=HomosapiensOX=9606GN=LRG1PE=1SV=2	sp|P02750|A2GL_HUMANLeucine-richalpha-2-glycoproteinOS=HomosapiensOX=9606GN=LRG1PE=1SV=2	P02750	1	1	1	sp|P02750|A2GL_HUMAN Leucine-rich alpha-2-glycoprotein OS=Homo sapiens OX=9606 GN=LRG1 PE=1 SV=2	1	1	1	1	0	0	1	1	0	0	0	0	1	1	1	0	1	1	0	0	0	0	0	0	0	0	0	0	1	0	0	0	0	0	0	0	0	0	0	0	0	0	0
sp|P02751|FINC_HUMANFibronectinOS=HomosapiensOX=9606GN=FN1PE=1SV=5;sp|P02751-13|FINC_HUMANIsoform13ofFibronectinOS=HomosapiensOX=9606GN=FN1;sp|P02751-7|FINC_HUMANIsoform7ofFibronectinOS=HomosapiensOX=9606GN=FN1;sp|P02751-1|FINC_HUMANIsoform1ofFibronectinOS=HomosapiensOX=9606GN=FN1;sp|P02751-11|FINC_HUMANIsoform11ofFibronectinOS=HomosapiensOX=9606GN=FN1;sp|P02751-3|FINC_HUMANIsoform3ofFibronectinO…	sp|P02751|FINC_HUMANFibronectinOS=HomosapiensOX=9606GN=FN1PE=1SV=5;sp|P02751-13|FINC_HUMANIsoform13ofFibronectinOS=HomosapiensOX=9606GN=FN1;sp|P02751-7|FINC_HUMANIsoform7ofFibronectinOS=HomosapiensOX=9606GN=FN1;sp|P02751-1|FINC_HUMANIsoform1ofFibronectinOS=HomosapiensOX=9606GN=FN1;sp|P02751-11|FINC_HUMANIsoform11ofFibronectinOS=HomosapiensOX=9606GN=FN1;sp|P02751-3|FINC_HUMANIsoform3ofFibronectinO…	P02751	6;6;6;6;6;6;6;6;6;6;6;6;6;6;5;5;5	6;6;6;6;6;6;6;6;6;6;6;6;6;6;5;5;5	6;6;6;6;6;6;6;6;6;6;6;6;6;6;5;5;5	sp|P02751|FINC_HUMAN Fibronectin OS=Homo sapiens OX=9606 GN=FN1 PE=1 SV=5;sp|P02751-13|FINC_HUMAN Isoform 13 of Fibronectin OS=Homo sapiens OX=9606 GN=FN1;sp|P02751-7|FINC_HUMAN Isoform 7 of Fibronectin OS=Homo sapiens OX=9606 GN=FN1;sp|P02751-1|FINC_HUMAN	17	6	6	6	0	1	3	3	3	3	3	3	3	3	3	3	3	3	2	3	2	3	1	1	1	1	2	2	1	1	0	1	0	1	1	1	0	2	3	1	0	2	2
sp|P02760|AMBP_HUMANProteinAMBPOS=HomosapiensOX=9606GN=AMBPPE=1SV=1	sp|P02760|AMBP_HUMANProteinAMBPOS=HomosapiensOX=9606GN=AMBPPE=1SV=1	P02760	2	2	2	sp|P02760|AMBP_HUMAN Protein AMBP OS=Homo sapiens OX=9606 GN=AMBP PE=1 SV=1	1	2	2	2	0	0	1	1	2	2	1	1	2	2	1	0	1	2	0	0	0	1	0	0	0	0	2	2	1	0	0	0	0	1	1	1	0	0	0	0	0	1	1
sp|P02763|A1AG1_HUMANAlpha-1-acidglycoprotein1OS=HomosapiensOX=9606GN=ORM1PE=1SV=1	sp|P02763|A1AG1_HUMANAlpha-1-acidglycoprotein1OS=HomosapiensOX=9606GN=ORM1PE=1SV=1	P02763	2	2	2	sp|P02763|A1AG1_HUMAN Alpha-1-acid glycoprotein 1 OS=Homo sapiens OX=9606 GN=ORM1 PE=1 SV=1	1	2	2	2	2	2	2	2	2	2	2	2	2	2	2	1	2	2	2	2	2	2	1	1	2	2	1	1	1	2	0	2	1	1	1	2	0	2	2	1	0	2	2
sp|P02766|TTHY_HUMANTransthyretinOS=HomosapiensOX=9606GN=TTRPE=1SV=1	sp|P02766|TTHY_HUMANTransthyretinOS=HomosapiensOX=9606GN=TTRPE=1SV=1	P02766	2	2	2	sp|P02766|TTHY_HUMAN Transthyretin OS=Homo sapiens OX=9606 GN=TTR PE=1 SV=1	1	2	2	2	0	0	0	0	0	0	2	1	0	0	1	0	0	0	0	0	1	0	0	0	0	0	0	0	0	0	0	0	1	0	0	0	0	0	1	0	0	0	0
sp|P02774-3|VTDB_HUMANIsoform3ofVitaminD-bindingproteinOS=HomosapiensOX=9606GN=GC;sp|P02774|VTDB_HUMANVitaminD-bindingproteinOS=HomosapiensOX=9606GN=GCPE=1SV=2;sp|P02774-2|VTDB_HUMANIsoform2ofVitaminD-bindingproteinOS=HomosapiensOX=9606GN=GC	sp|P02774-3|VTDB_HUMANIsoform3ofVitaminD-bindingproteinOS=HomosapiensOX=9606GN=GC;sp|P02774|VTDB_HUMANVitaminD-bindingproteinOS=HomosapiensOX=9606GN=GCPE=1SV=2	P02774-3	5;5;2	5;5;2	5;5;2	sp|P02774-3|VTDB_HUMAN Isoform 3 of Vitamin D-binding protein OS=Homo sapiens OX=9606 GN=GC;sp|P02774|VTDB_HUMAN Vitamin D-binding protein OS=Homo sapiens OX=9606 GN=GC PE=1 SV=2	3	5	5	5	2	3	4	4	3	2	4	4	2	1	2	3	2	2	1	1	1	2	2	2	2	2	1	1	1	1	0	2	1	1	1	2	0	1	2	0	0	1	2
sp|P02775|CXCL7_HUMANPlateletbasicproteinOS=HomosapiensOX=9606GN=PPBPPE=1SV=3	sp|P02775|CXCL7_HUMANPlateletbasicproteinOS=HomosapiensOX=9606GN=PPBPPE=1SV=3	P02775	2	2	2	sp|P02775|CXCL7_HUMAN Platelet basic protein OS=Homo sapiens OX=9606 GN=PPBP PE=1 SV=3	1	2	2	2	1	0	0	0	0	0	0	0	0	0	0	1	0	0	1	1	0	0	0	0	0	1	0	0	0	0	0	0	0	0	0	0	0	0	0	0	0	0	1
sp|P02776|PLF4_HUMANPlateletfactor4OS=HomosapiensOX=9606GN=PF4PE=1SV=2	sp|P02776|PLF4_HUMANPlateletfactor4OS=HomosapiensOX=9606GN=PF4PE=1SV=2	P02776	8	8	3	sp|P02776|PLF4_HUMAN Platelet factor 4 OS=Homo sapiens OX=9606 GN=PF4 PE=1 SV=2	1	8	8	3	2	2	6	6	1	1	1	0	2	2	6	7	1	1	6	5	1	1	0	0	6	6	2	2	1	2	0	1	6	6	1	1	1	6	7	1	1	6	3
sp|P02786|TFR1_HUMANTransferrinreceptorprotein1OS=HomosapiensOX=9606GN=TFRCPE=1SV=2	sp|P02786|TFR1_HUMANTransferrinreceptorprotein1OS=HomosapiensOX=9606GN=TFRCPE=1SV=2	P02786	13	13	13	sp|P02786|TFR1_HUMAN Transferrin receptor protein 1 OS=Homo sapiens OX=9606 GN=TFRC PE=1 SV=2	1	13	13	13	1	1	5	4	5	5	5	4	3	3	6	3	3	4	4	6	5	4	2	2	2	2	0	0	1	1	0	2	0	0	0	0	0	1	2	0	0	1	0
sp|P02787|TRFE_HUMANSerotransferrinOS=HomosapiensOX=9606GN=TFPE=1SV=3	sp|P02787|TRFE_HUMANSerotransferrinOS=HomosapiensOX=9606GN=TFPE=1SV=3	P02787	10	10	10	sp|P02787|TRFE_HUMAN Serotransferrin OS=Homo sapiens OX=9606 GN=TF PE=1 SV=3	1	10	10	10	2	2	4	5	3	4	6	8	2	3	6	6	2	2	3	5	5	4	0	0	3	2	2	2	0	1	0	3	2	2	3	3	0	3	3	1	0	3	2
sp|P02790|HEMO_HUMANHemopexinOS=HomosapiensOX=9606GN=HPXPE=1SV=2	sp|P02790|HEMO_HUMANHemopexinOS=HomosapiensOX=9606GN=HPXPE=1SV=2	P02790	1	1	1	sp|P02790|HEMO_HUMAN Hemopexin OS=Homo sapiens OX=9606 GN=HPX PE=1 SV=2	1	1	1	1	0	0	0	0	0	0	1	1	0	0	1	0	0	0	0	1	0	0	0	0	0	0	0	0	0	0	0	0	0	0	0	0	0	0	0	0	0	0	0
sp|P03952|KLKB1_HUMANPlasmakallikreinOS=HomosapiensOX=9606GN=KLKB1PE=1SV=1	sp|P03952|KLKB1_HUMANPlasmakallikreinOS=HomosapiensOX=9606GN=KLKB1PE=1SV=1	P03952	11	11	11	sp|P03952|KLKB1_HUMAN Plasma kallikrein OS=Homo sapiens OX=9606 GN=KLKB1 PE=1 SV=1	1	11	11	11	1	0	2	2	3	2	2	2	2	0	3	0	1	1	2	5	3	3	0	0	3	3	2	2	1	3	1	4	1	2	2	3	0	0	6	0	0	3	3
sp|P04003|C4BPA_HUMANC4b-bindingproteinalphachainOS=HomosapiensOX=9606GN=C4BPAPE=1SV=2	sp|P04003|C4BPA_HUMANC4b-bindingproteinalphachainOS=HomosapiensOX=9606GN=C4BPAPE=1SV=2	P04003	21	21	21	sp|P04003|C4BPA_HUMAN C4b-binding protein alpha chain OS=Homo sapiens OX=9606 GN=C4BPA PE=1 SV=2	1	21	21	21	10	8	10	11	9	11	11	9	4	6	10	10	7	9	8	14	9	11	2	2	11	13	10	13	9	8	3	11	9	7	14	13	5	10	12	3	4	12	10
sp|P04004|VTNC_HUMANVitronectinOS=HomosapiensOX=9606GN=VTNPE=1SV=1	sp|P04004|VTNC_HUMANVitronectinOS=HomosapiensOX=9606GN=VTNPE=1SV=1	P04004	6	6	6	sp|P04004|VTNC_HUMAN Vitronectin OS=Homo sapiens OX=9606 GN=VTN PE=1 SV=1	1	6	6	6	3	0	3	3	3	4	5	4	3	3	5	5	4	3	0	2	1	4	2	2	1	2	1	2	2	2	1	1	1	0	2	2	1	1	4	1	1	3	3
sp|P04114|APOB_HUMANApolipoproteinB-100OS=HomosapiensOX=9606GN=APOBPE=1SV=2	sp|P04114|APOB_HUMANApolipoproteinB-100OS=HomosapiensOX=9606GN=APOBPE=1SV=2	P04114	3	3	3	sp|P04114|APOB_HUMAN Apolipoprotein B-100 OS=Homo sapiens OX=9606 GN=APOB PE=1 SV=2	1	3	3	3	0	0	1	0	0	1	3	3	3	3	3	1	0	0	0	0	2	2	1	1	1	1	0	0	2	0	0	1	0	1	1	2	0	2	0	0	0	0	2
sp|P04196|HRG_HUMANHistidine-richglycoproteinOS=HomosapiensOX=9606GN=HRGPE=1SV=1	sp|P04196|HRG_HUMANHistidine-richglycoproteinOS=HomosapiensOX=9606GN=HRGPE=1SV=1	P04196	1	1	1	sp|P04196|HRG_HUMAN Histidine-rich glycoprotein OS=Homo sapiens OX=9606 GN=HRG PE=1 SV=1	1	1	1	1	0	0	1	1	0	0	1	0	1	1	0	1	1	1	0	0	0	1	0	0	1	1	0	1	1	0	0	0	0	0	1	0	0	0	0	0	0	1	0
sp|P04217-2|A1BG_HUMANIsoform2ofAlpha-1B-glycoproteinOS=HomosapiensOX=9606GN=A1BG;sp|P04217|A1BG_HUMANAlpha-1B-glycoproteinOS=HomosapiensOX=9606GN=A1BGPE=1SV=4	sp|P04217-2|A1BG_HUMANIsoform2ofAlpha-1B-glycoproteinOS=HomosapiensOX=9606GN=A1BG;sp|P04217|A1BG_HUMANAlpha-1B-glycoproteinOS=HomosapiensOX=9606GN=A1BGPE=1SV=4	P04217-2	2;2	2;2	2;2	sp|P04217-2|A1BG_HUMAN Isoform 2 of Alpha-1B-glycoprotein OS=Homo sapiens OX=9606 GN=A1BG;sp|P04217|A1BG_HUMAN Alpha-1B-glycoprotein OS=Homo sapiens OX=9606 GN=A1BG PE=1 SV=4	2	2	2	2	2	2	2	2	1	2	2	2	2	2	2	1	2	2	1	1	0	2	2	1	2	2	1	1	2	2	0	1	2	2	1	1	0	1	2	0	0	1	1
sp|P04275|VWF_HUMANvonWillebrandfactorOS=HomosapiensOX=9606GN=VWFPE=1SV=4;sp|P04275-2|VWF_HUMANIsoform2ofvonWillebrandfactorOS=HomosapiensOX=9606GN=VWF	sp|P04275|VWF_HUMANvonWillebrandfactorOS=HomosapiensOX=9606GN=VWFPE=1SV=4	P04275	94;4	94;4	94;4	sp|P04275|VWF_HUMAN von Willebrand factor OS=Homo sapiens OX=9606 GN=VWF PE=1 SV=4	2	94	94	94	31	34	51	50	41	43	67	53	52	53	61	50	45	45	44	67	44	56	53	50	46	40	31	40	41	34	9	50	34	39	46	45	10	36	45	14	7	43	52
sp|P04430|KV116_HUMANImmunoglobulinkappavariable1-16OS=HomosapiensOX=9606GN=IGKV1-16PE=1SV=2	sp|P04430|KV116_HUMANImmunoglobulinkappavariable1-16OS=HomosapiensOX=9606GN=IGKV1-16PE=1SV=2	P04430	2	2	2	sp|P04430|KV116_HUMAN Immunoglobulin kappa variable 1-16 OS=Homo sapiens OX=9606 GN=IGKV1-16 PE=1 SV=2	1	2	2	2	0	0	0	0	0	0	0	0	0	0	1	0	0	0	0	0	0	0	1	1	1	1	0	0	0	2	0	1	2	1	1	0	0	1	1	0	0	1	0
sp|P04439|HLAA_HUMANHLAclassIhistocompatibilityantigen,AalphachainOS=HomosapiensOX=9606GN=HLA-APE=1SV=2;sp|P04439-2|HLAA_HUMANIsoform2ofHLAclassIhistocompatibilityantigen,AalphachainOS=HomosapiensOX=9606GN=HLA-A;sp|P01893|HLAH_HUMANPutativeHLAclassIhistocompatibilityantigen,alphachainHOS=HomosapiensOX=9606GN=HLA-HPE=5SV=3;sp|P10321-2|HLAC_HUMANIsoform2ofHLAclassIhistocompatibilityantigen,Calphach…	sp|P04439|HLAA_HUMANHLAclassIhistocompatibilityantigen,AalphachainOS=HomosapiensOX=9606GN=HLA-APE=1SV=2;sp|P04439-2|HLAA_HUMANIsoform2ofHLAclassIhistocompatibilityantigen,AalphachainOS=HomosapiensOX=9606GN=HLA-A;sp|P01893|HLAH_HUMANPutativeHLAclassIhistocompatibilityantigen,alphachainHOS=HomosapiensOX=9606GN=HLA-HPE=5SV=3	P04439	6;6;3;2;2;1;1;1	6;6;3;2;2;1;1;1	4;4;2;2;2;1;1;1	sp|P04439|HLAA_HUMAN HLA class I histocompatibility antigen, A alpha chain OS=Homo sapiens OX=9606 GN=HLA-A PE=1 SV=2;sp|P04439-2|HLAA_HUMAN Isoform 2 of HLA class I histocompatibility antigen, A alpha chain OS=Homo sapiens OX=9606 GN=HLA-A;sp|P01893|HLAH_	8	6	6	4	3	2	1	1	2	2	6	5	1	1	4	3	2	2	0	1	0	1	1	1	1	2	1	1	0	1	0	1	1	1	1	1	1	1	1	1	0	1	1
sp|P05023-3|AT1A1_HUMANIsoform3ofSodium/potassium-transportingATPasesubunitalpha-1OS=HomosapiensOX=9606GN=ATP1A1;sp|P05023-4|AT1A1_HUMANIsoform4ofSodium/potassium-transportingATPasesubunitalpha-1OS=HomosapiensOX=9606GN=ATP1A1;sp|P05023|AT1A1_HUMANSodium/potassium-transportingATPasesubunitalpha-1OS=HomosapiensOX=9606GN=ATP1A1PE=1SV=1	sp|P05023-3|AT1A1_HUMANIsoform3ofSodium/potassium-transportingATPasesubunitalpha-1OS=HomosapiensOX=9606GN=ATP1A1;sp|P05023-4|AT1A1_HUMANIsoform4ofSodium/potassium-transportingATPasesubunitalpha-1OS=HomosapiensOX=9606GN=ATP1A1;sp|P05023|AT1A1_HUMANSodium/potassium-transportingATPasesubunitalpha-1OS=HomosapiensOX=9606GN=ATP1A1PE=1SV=1	P05023-3	1;1;1	1;1;1	1;1;1	sp|P05023-3|AT1A1_HUMAN Isoform 3 of Sodium/potassium-transporting ATPase subunit alpha-1 OS=Homo sapiens OX=9606 GN=ATP1A1;sp|P05023-4|AT1A1_HUMAN Isoform 4 of Sodium/potassium-transporting ATPase subunit alpha-1 OS=Homo sapiens OX=9606 GN=ATP1A1;sp|P0502	3	1	1	1	1	1	1	1	1	1	1	1	1	1	0	1	1	1	0	1	0	1	0	0	1	1	1	1	0	1	0	1	0	1	1	1	0	0	1	0	0	1	0
sp|P05090|APOD_HUMANApolipoproteinDOS=HomosapiensOX=9606GN=APODPE=1SV=1	sp|P05090|APOD_HUMANApolipoproteinDOS=HomosapiensOX=9606GN=APODPE=1SV=1	P05090	2	2	2	sp|P05090|APOD_HUMAN Apolipoprotein D OS=Homo sapiens OX=9606 GN=APOD PE=1 SV=1	1	2	2	2	0	0	2	2	1	2	2	2	2	1	2	1	0	2	1	0	1	2	0	0	2	1	0	0	0	1	0	1	1	0	1	1	0	1	1	0	0	2	2
sp|P05106-2|ITB3_HUMANIsoformBeta-3BofIntegrinbeta-3OS=HomosapiensOX=9606GN=ITGB3;sp|P05106-3|ITB3_HUMANIsoformBeta-3CofIntegrinbeta-3OS=HomosapiensOX=9606GN=ITGB3;sp|P05106|ITB3_HUMANIntegrinbeta-3OS=HomosapiensOX=9606GN=ITGB3PE=1SV=2	sp|P05106-2|ITB3_HUMANIsoformBeta-3BofIntegrinbeta-3OS=HomosapiensOX=9606GN=ITGB3;sp|P05106-3|ITB3_HUMANIsoformBeta-3CofIntegrinbeta-3OS=HomosapiensOX=9606GN=ITGB3;sp|P05106|ITB3_HUMANIntegrinbeta-3OS=HomosapiensOX=9606GN=ITGB3PE=1SV=2	P05106-2	5;5;5	5;5;5	5;5;5	sp|P05106-2|ITB3_HUMAN Isoform Beta-3B of Integrin beta-3 OS=Homo sapiens OX=9606 GN=ITGB3;sp|P05106-3|ITB3_HUMAN Isoform Beta-3C of Integrin beta-3 OS=Homo sapiens OX=9606 GN=ITGB3;sp|P05106|ITB3_HUMAN Integrin beta-3 OS=Homo sapiens OX=9606 GN=ITGB3 PE=1	3	5	5	5	2	2	3	2	1	2	4	4	1	2	4	3	1	1	1	3	2	1	2	2	1	1	0	1	1	2	0	1	2	1	1	1	0	1	5	0	0	1	3
sp|P05204|HMGN2_HUMANNon-histonechromosomalproteinHMG-17OS=HomosapiensOX=9606GN=HMGN2PE=1SV=3	sp|P05204|HMGN2_HUMANNon-histonechromosomalproteinHMG-17OS=HomosapiensOX=9606GN=HMGN2PE=1SV=3	P05204	1	1	1	sp|P05204|HMGN2_HUMAN Non-histone chromosomal protein HMG-17 OS=Homo sapiens OX=9606 GN=HMGN2 PE=1 SV=3	1	1	1	1	1	1	0	0	1	1	1	1	1	1	1	1	1	0	1	1	1	1	0	0	0	0	0	0	0	1	0	0	1	1	0	0	0	1	1	0	0	0	0
sp|P05556-2|ITB1_HUMANIsoform2ofIntegrinbeta-1OS=HomosapiensOX=9606GN=ITGB1;sp|P05556|ITB1_HUMANIntegrinbeta-1OS=HomosapiensOX=9606GN=ITGB1PE=1SV=2;sp|P05556-5|ITB1_HUMANIsoform5ofIntegrinbeta-1OS=HomosapiensOX=9606GN=ITGB1;sp|P05556-4|ITB1_HUMANIsoform4ofIntegrinbeta-1OS=HomosapiensOX=9606GN=ITGB1;sp|P05556-3|ITB1_HUMANIsoform3ofIntegrinbeta-1OS=HomosapiensOX=9606GN=ITGB1	sp|P05556-2|ITB1_HUMANIsoform2ofIntegrinbeta-1OS=HomosapiensOX=9606GN=ITGB1;sp|P05556|ITB1_HUMANIntegrinbeta-1OS=HomosapiensOX=9606GN=ITGB1PE=1SV=2;sp|P05556-5|ITB1_HUMANIsoform5ofIntegrinbeta-1OS=HomosapiensOX=9606GN=ITGB1;sp|P05556-4|ITB1_HUMANIsoform4ofIntegrinbeta-1OS=HomosapiensOX=9606GN=ITGB1;sp|P05556-3|ITB1_HUMANIsoform3ofIntegrinbeta-1OS=HomosapiensOX=9606GN=ITGB1	P05556-2	1;1;1;1;1	1;1;1;1;1	1;1;1;1;1	sp|P05556-2|ITB1_HUMAN Isoform 2 of Integrin beta-1 OS=Homo sapiens OX=9606 GN=ITGB1;sp|P05556|ITB1_HUMAN Integrin beta-1 OS=Homo sapiens OX=9606 GN=ITGB1 PE=1 SV=2;sp|P05556-5|ITB1_HUMAN Isoform 5 of Integrin beta-1 OS=Homo sapiens OX=9606 GN=ITGB1;sp|P05	5	1	1	1	1	1	1	1	0	0	1	1	0	0	0	0	0	0	0	0	0	0	0	0	0	0	0	0	0	0	0	0	0	0	0	0	0	0	0	0	0	0	0
sp|P05976-2|MYL1_HUMANIsoformMLC3ofMyosinlightchain1/3,skeletalmuscleisoformOS=HomosapiensOX=9606GN=MYL1;sp|P05976|MYL1_HUMANMyosinlightchain1/3,skeletalmuscleisoformOS=HomosapiensOX=9606GN=MYL1PE=1SV=3;sp|P08590|MYL3_HUMANMyosinlightchain3OS=HomosapiensOX=9606GN=MYL3PE=1SV=3	sp|P05976-2|MYL1_HUMANIsoformMLC3ofMyosinlightchain1/3,skeletalmuscleisoformOS=HomosapiensOX=9606GN=MYL1;sp|P05976|MYL1_HUMANMyosinlightchain1/3,skeletalmuscleisoformOS=HomosapiensOX=9606GN=MYL1PE=1SV=3;sp|P08590|MYL3_HUMANMyosinlightchain3OS=HomosapiensOX=9606GN=MYL3PE=1SV=3	P05976-2	1;1;1	1;1;1	1;1;1	sp|P05976-2|MYL1_HUMAN Isoform MLC3 of Myosin light chain 1/3, skeletal muscle isoform OS=Homo sapiens OX=9606 GN=MYL1;sp|P05976|MYL1_HUMAN Myosin light chain 1/3, skeletal muscle isoform OS=Homo sapiens OX=9606 GN=MYL1 PE=1 SV=3;sp|P08590|MYL3_HUMAN Myosi	3	1	1	1	1	1	1	1	0	1	0	0	0	0	1	1	1	1	0	0	0	0	1	0	1	1	0	0	0	1	0	0	0	0	0	0	0	0	1	0	0	0	1
sp|P06276|CHLE_HUMANCholinesteraseOS=HomosapiensOX=9606GN=BCHEPE=1SV=1	sp|P06276|CHLE_HUMANCholinesteraseOS=HomosapiensOX=9606GN=BCHEPE=1SV=1	P06276	1	1	1	sp|P06276|CHLE_HUMAN Cholinesterase OS=Homo sapiens OX=9606 GN=BCHE PE=1 SV=1	1	1	1	1	1	1	1	1	1	1	1	1	1	1	1	1	1	1	0	1	1	1	1	1	1	1	0	0	0	0	1	1	1	1	0	0	1	0	1	1	1	0	0
sp|P06310|KV230_HUMANImmunoglobulinkappavariable2-30OS=HomosapiensOX=9606GN=IGKV2-30PE=3SV=2;sp|A0A075B6S6|KVD30_HUMANImmunoglobulinkappavariable2D-30OS=HomosapiensOX=9606GN=IGKV2D-30PE=3SV=1	sp|P06310|KV230_HUMANImmunoglobulinkappavariable2-30OS=HomosapiensOX=9606GN=IGKV2-30PE=3SV=2;sp|A0A075B6S6|KVD30_HUMANImmunoglobulinkappavariable2D-30OS=HomosapiensOX=9606GN=IGKV2D-30PE=3SV=1	P06310	2;1	2;1	2;1	sp|P06310|KV230_HUMAN Immunoglobulin kappa variable 2-30 OS=Homo sapiens OX=9606 GN=IGKV2-30 PE=3 SV=2;sp|A0A075B6S6|KVD30_HUMAN Immunoglobulin kappa variable 2D-30 OS=Homo sapiens OX=9606 GN=IGKV2D-30 PE=3 SV=1	2	2	2	2	0	0	1	1	2	1	0	0	0	0	2	0	0	0	0	0	0	0	0	0	2	2	1	1	1	1	0	2	1	2	2	2	0	1	1	0	0	2	2
sp|P06396-2|GELS_HUMANIsoform2ofGelsolinOS=HomosapiensOX=9606GN=GSN;sp|P06396-4|GELS_HUMANIsoform4ofGelsolinOS=HomosapiensOX=9606GN=GSN;sp|P06396-3|GELS_HUMANIsoform3ofGelsolinOS=HomosapiensOX=9606GN=GSN;sp|P06396|GELS_HUMANGelsolinOS=HomosapiensOX=9606GN=GSNPE=1SV=1	sp|P06396-2|GELS_HUMANIsoform2ofGelsolinOS=HomosapiensOX=9606GN=GSN;sp|P06396-4|GELS_HUMANIsoform4ofGelsolinOS=HomosapiensOX=9606GN=GSN;sp|P06396-3|GELS_HUMANIsoform3ofGelsolinOS=HomosapiensOX=9606GN=GSN;sp|P06396|GELS_HUMANGelsolinOS=HomosapiensOX=9606GN=GSNPE=1SV=1	P06396-2	1;1;1;1	1;1;1;1	1;1;1;1	sp|P06396-2|GELS_HUMAN Isoform 2 of Gelsolin OS=Homo sapiens OX=9606 GN=GSN;sp|P06396-4|GELS_HUMAN Isoform 4 of Gelsolin OS=Homo sapiens OX=9606 GN=GSN;sp|P06396-3|GELS_HUMAN Isoform 3 of Gelsolin OS=Homo sapiens OX=9606 GN=GSN;sp|P06396|GELS_HUMAN Gelsoli	4	1	1	1	0	0	0	0	0	0	1	0	0	0	0	1	0	0	0	1	0	0	0	0	0	0	0	0	0	0	0	0	0	0	0	0	0	0	0	0	0	0	0
sp|P06576|ATPB_HUMANATPsynthasesubunitbeta,mitochondrialOS=HomosapiensOX=9606GN=ATP5F1BPE=1SV=3	sp|P06576|ATPB_HUMANATPsynthasesubunitbeta,mitochondrialOS=HomosapiensOX=9606GN=ATP5F1BPE=1SV=3	P06576	1	1	1	sp|P06576|ATPB_HUMAN ATP synthase subunit beta, mitochondrial OS=Homo sapiens OX=9606 GN=ATP5F1B PE=1 SV=3	1	1	1	1	1	1	1	1	1	1	0	0	0	0	0	0	0	0	0	0	0	1	1	1	1	1	0	0	1	1	0	0	0	0	0	0	0	0	1	0	0	0	1
sp|P06702|S10A9_HUMANProteinS100-A9OS=HomosapiensOX=9606GN=S100A9PE=1SV=1	sp|P06702|S10A9_HUMANProteinS100-A9OS=HomosapiensOX=9606GN=S100A9PE=1SV=1	P06702	1	1	1	sp|P06702|S10A9_HUMAN Protein S100-A9 OS=Homo sapiens OX=9606 GN=S100A9 PE=1 SV=1	1	1	1	1	1	1	0	0	1	1	1	0	0	1	1	0	0	0	0	1	0	1	0	0	1	0	0	0	1	0	0	1	0	1	0	0	0	0	0	0	0	1	0
sp|P06727|APOA4_HUMANApolipoproteinA-IVOS=HomosapiensOX=9606GN=APOA4PE=1SV=4	sp|P06727|APOA4_HUMANApolipoproteinA-IVOS=HomosapiensOX=9606GN=APOA4PE=1SV=4	P06727	2	2	2	sp|P06727|APOA4_HUMAN Apolipoprotein A-IV OS=Homo sapiens OX=9606 GN=APOA4 PE=1 SV=4	1	2	2	2	0	0	1	0	0	0	1	0	2	2	2	2	2	1	0	0	0	1	0	0	0	0	0	1	0	0	0	1	0	0	0	0	0	0	0	1	0	0	0
sp|P06733|ENOA_HUMANAlpha-enolaseOS=HomosapiensOX=9606GN=ENO1PE=1SV=2	sp|P06733|ENOA_HUMANAlpha-enolaseOS=HomosapiensOX=9606GN=ENO1PE=1SV=2	P06733	1	1	1	sp|P06733|ENOA_HUMAN Alpha-enolase OS=Homo sapiens OX=9606 GN=ENO1 PE=1 SV=2	1	1	1	1	0	0	0	0	0	0	0	0	0	0	0	0	0	0	0	0	1	0	1	1	0	0	0	0	0	0	0	0	0	0	0	0	0	0	0	0	0	0	0
sp|P07203|GPX1_HUMANGlutathioneperoxidase1OS=HomosapiensOX=9606GN=GPX1PE=1SV=4	sp|P07203|GPX1_HUMANGlutathioneperoxidase1OS=HomosapiensOX=9606GN=GPX1PE=1SV=4	P07203	1	1	1	sp|P07203|GPX1_HUMAN Glutathione peroxidase 1 OS=Homo sapiens OX=9606 GN=GPX1 PE=1 SV=4	1	1	1	1	1	1	0	0	0	0	0	0	0	0	1	0	0	0	0	1	0	0	0	0	0	1	0	0	1	0	0	0	0	0	0	0	0	0	0	0	0	0	1
sp|P07225|PROS_HUMANVitaminK-dependentproteinSOS=HomosapiensOX=9606GN=PROS1PE=1SV=1	sp|P07225|PROS_HUMANVitaminK-dependentproteinSOS=HomosapiensOX=9606GN=PROS1PE=1SV=1	P07225	3	3	3	sp|P07225|PROS_HUMAN Vitamin K-dependent protein S OS=Homo sapiens OX=9606 GN=PROS1 PE=1 SV=1	1	3	3	3	1	1	1	2	1	2	2	2	1	1	2	1	1	1	1	1	1	1	0	1	1	1	0	1	1	0	0	0	2	2	2	1	0	1	2	0	0	2	1
sp|P07332-2|FES_HUMANIsoform2ofTyrosine-proteinkinaseFes/FpsOS=HomosapiensOX=9606GN=FES;sp|P07332-4|FES_HUMANIsoform4ofTyrosine-proteinkinaseFes/FpsOS=HomosapiensOX=9606GN=FES;sp|P07332-3|FES_HUMANIsoform3ofTyrosine-proteinkinaseFes/FpsOS=HomosapiensOX=9606GN=FES;sp|P07332|FES_HUMANTyrosine-proteinkinaseFes/FpsOS=HomosapiensOX=9606GN=FESPE=1SV=3	sp|P07332-2|FES_HUMANIsoform2ofTyrosine-proteinkinaseFes/FpsOS=HomosapiensOX=9606GN=FES;sp|P07332-4|FES_HUMANIsoform4ofTyrosine-proteinkinaseFes/FpsOS=HomosapiensOX=9606GN=FES;sp|P07332-3|FES_HUMANIsoform3ofTyrosine-proteinkinaseFes/FpsOS=HomosapiensOX=9606GN=FES;sp|P07332|FES_HUMANTyrosine-proteinkinaseFes/FpsOS=HomosapiensOX=9606GN=FESPE=1SV=3	P07332-2	1;1;1;1	1;1;1;1	1;1;1;1	sp|P07332-2|FES_HUMAN Isoform 2 of Tyrosine-protein kinase Fes/Fps OS=Homo sapiens OX=9606 GN=FES;sp|P07332-4|FES_HUMAN Isoform 4 of Tyrosine-protein kinase Fes/Fps OS=Homo sapiens OX=9606 GN=FES;sp|P07332-3|FES_HUMAN Isoform 3 of Tyrosine-protein kinase F	4	1	1	1	0	0	0	0	1	1	0	0	0	0	0	0	0	0	0	0	0	0	0	0	0	0	0	0	0	0	1	0	0	0	0	0	0	0	0	0	1	0	0
sp|P07359|GP1BA_HUMANPlateletglycoproteinIbalphachainOS=HomosapiensOX=9606GN=GP1BAPE=1SV=2	sp|P07359|GP1BA_HUMANPlateletglycoproteinIbalphachainOS=HomosapiensOX=9606GN=GP1BAPE=1SV=2	P07359	1	1	1	sp|P07359|GP1BA_HUMAN Platelet glycoprotein Ib alpha chain OS=Homo sapiens OX=9606 GN=GP1BA PE=1 SV=2	1	1	1	1	0	0	0	0	0	0	1	1	0	1	1	1	1	1	0	0	0	0	1	1	0	0	0	0	0	1	0	0	0	0	0	0	0	0	1	0	0	0	0
sp|P07437|TBB5_HUMANTubulinbetachainOS=HomosapiensOX=9606GN=TUBBPE=1SV=2;sp|Q13509-2|TBB3_HUMANIsoform2ofTubulinbeta-3chainOS=HomosapiensOX=9606GN=TUBB3;sp|Q13509|TBB3_HUMANTubulinbeta-3chainOS=HomosapiensOX=9606GN=TUBB3PE=1SV=2	sp|P07437|TBB5_HUMANTubulinbetachainOS=HomosapiensOX=9606GN=TUBBPE=1SV=2	P07437	3;1;1	1;0;0	1;0;0	sp|P07437|TBB5_HUMAN Tubulin beta chain OS=Homo sapiens OX=9606 GN=TUBB PE=1 SV=2	3	3	1	1	2	2	1	1	1	1	2	0	1	1	1	0	1	2	0	2	0	1	0	0	2	2	1	1	1	1	0	0	0	1	1	1	0	0	0	0	0	1	2
sp|P08238|HS90B_HUMANHeatshockproteinHSP90-betaOS=HomosapiensOX=9606GN=HSP90AB1PE=1SV=4	sp|P08238|HS90B_HUMANHeatshockproteinHSP90-betaOS=HomosapiensOX=9606GN=HSP90AB1PE=1SV=4	P08238	1	1	1	sp|P08238|HS90B_HUMAN Heat shock protein HSP 90-beta OS=Homo sapiens OX=9606 GN=HSP90AB1 PE=1 SV=4	1	1	1	1	1	1	1	0	0	0	1	0	1	1	1	0	0	0	0	0	0	0	0	0	0	0	0	0	1	0	0	0	0	0	0	0	0	0	0	0	0	0	0
sp|P08473|NEP_HUMANNeprilysinOS=HomosapiensOX=9606GN=MMEPE=1SV=2	sp|P08473|NEP_HUMANNeprilysinOS=HomosapiensOX=9606GN=MMEPE=1SV=2	P08473	1	1	1	sp|P08473|NEP_HUMAN Neprilysin OS=Homo sapiens OX=9606 GN=MME PE=1 SV=2	1	1	1	1	0	0	0	0	0	0	1	0	0	0	1	0	0	0	0	0	0	0	0	0	0	0	0	0	0	0	0	0	0	0	0	0	0	0	0	0	0	0	0
sp|P08514-3|ITA2B_HUMANIsoform3ofIntegrinalpha-IIbOS=HomosapiensOX=9606GN=ITGA2B;sp|P08514-2|ITA2B_HUMANIsoform2ofIntegrinalpha-IIbOS=HomosapiensOX=9606GN=ITGA2B;sp|P08514|ITA2B_HUMANIntegrinalpha-IIbOS=HomosapiensOX=9606GN=ITGA2BPE=1SV=3	sp|P08514-3|ITA2B_HUMANIsoform3ofIntegrinalpha-IIbOS=HomosapiensOX=9606GN=ITGA2B;sp|P08514-2|ITA2B_HUMANIsoform2ofIntegrinalpha-IIbOS=HomosapiensOX=9606GN=ITGA2B;sp|P08514|ITA2B_HUMANIntegrinalpha-IIbOS=HomosapiensOX=9606GN=ITGA2BPE=1SV=3	P08514-3	4;4;4	4;4;4	4;4;4	sp|P08514-3|ITA2B_HUMAN Isoform 3 of Integrin alpha-IIb OS=Homo sapiens OX=9606 GN=ITGA2B;sp|P08514-2|ITA2B_HUMAN Isoform 2 of Integrin alpha-IIb OS=Homo sapiens OX=9606 GN=ITGA2B;sp|P08514|ITA2B_HUMAN Integrin alpha-IIb OS=Homo sapiens OX=9606 GN=ITGA2B P	3	4	4	4	1	2	1	1	0	0	1	1	0	1	1	2	0	0	0	2	0	0	0	0	0	0	0	0	0	0	0	0	0	0	0	0	0	1	0	0	0	0	1
sp|P08567|PLEK_HUMANPleckstrinOS=HomosapiensOX=9606GN=PLEKPE=1SV=3	sp|P08567|PLEK_HUMANPleckstrinOS=HomosapiensOX=9606GN=PLEKPE=1SV=3	P08567	3	3	3	sp|P08567|PLEK_HUMAN Pleckstrin OS=Homo sapiens OX=9606 GN=PLEK PE=1 SV=3	1	3	3	3	1	1	1	1	1	1	2	1	0	0	1	0	1	0	0	3	0	1	0	0	1	2	0	1	1	0	0	1	0	0	1	0	0	0	0	0	0	0	1
sp|P08603-2|CFAH_HUMANIsoform2ofComplementfactorHOS=HomosapiensOX=9606GN=CFH;sp|P08603|CFAH_HUMANComplementfactorHOS=HomosapiensOX=9606GN=CFHPE=1SV=4	sp|P08603-2|CFAH_HUMANIsoform2ofComplementfactorHOS=HomosapiensOX=9606GN=CFH;sp|P08603|CFAH_HUMANComplementfactorHOS=HomosapiensOX=9606GN=CFHPE=1SV=4	P08603-2	1;1	1;1	1;1	sp|P08603-2|CFAH_HUMAN Isoform 2 of Complement factor H OS=Homo sapiens OX=9606 GN=CFH;sp|P08603|CFAH_HUMAN Complement factor H OS=Homo sapiens OX=9606 GN=CFH PE=1 SV=4	2	1	1	1	1	1	1	1	0	1	0	1	1	1	1	1	1	1	0	0	1	0	1	1	1	1	0	1	1	0	1	1	1	1	0	0	0	1	1	0	0	1	1
sp|P09382|LEG1_HUMANGalectin-1OS=HomosapiensOX=9606GN=LGALS1PE=1SV=2	sp|P09382|LEG1_HUMANGalectin-1OS=HomosapiensOX=9606GN=LGALS1PE=1SV=2	P09382	1	1	1	sp|P09382|LEG1_HUMAN Galectin-1 OS=Homo sapiens OX=9606 GN=LGALS1 PE=1 SV=2	1	1	1	1	1	1	0	1	1	1	1	1	1	1	0	1	1	1	0	1	0	1	0	0	0	0	1	1	1	1	0	0	1	1	1	1	0	0	1	0	0	1	1
sp|P09871|C1S_HUMANComplementC1ssubcomponentOS=HomosapiensOX=9606GN=C1SPE=1SV=1	sp|P09871|C1S_HUMANComplementC1ssubcomponentOS=HomosapiensOX=9606GN=C1SPE=1SV=1	P09871	5	5	5	sp|P09871|C1S_HUMAN Complement C1s subcomponent OS=Homo sapiens OX=9606 GN=C1S PE=1 SV=1	1	5	5	5	0	0	0	0	0	1	5	2	3	2	5	2	0	0	0	0	0	0	0	0	0	0	0	0	0	0	1	1	0	0	0	0	0	0	0	0	1	0	0
sp|P0C0L4|CO4A_HUMANComplementC4-AOS=HomosapiensOX=9606GN=C4APE=1SV=2;sp|P0C0L4-2|CO4A_HUMANIsoform2ofComplementC4-AOS=HomosapiensOX=9606GN=C4A	sp|P0C0L4|CO4A_HUMANComplementC4-AOS=HomosapiensOX=9606GN=C4APE=1SV=2;sp|P0C0L4-2|CO4A_HUMANIsoform2ofComplementC4-AOS=HomosapiensOX=9606GN=C4A	P0C0L4	11;10	11;10	1;1	sp|P0C0L4|CO4A_HUMAN Complement C4-A OS=Homo sapiens OX=9606 GN=C4A PE=1 SV=2;sp|P0C0L4-2|CO4A_HUMAN Isoform 2 of Complement C4-A OS=Homo sapiens OX=9606 GN=C4A	2	11	11	1	5	6	7	7	5	5	4	4	3	2	4	3	5	4	1	3	6	7	4	3	6	5	6	4	2	3	0	5	5	5	4	6	0	4	5	0	0	3	3
sp|P0C0L5|CO4B_HUMANComplementC4-BOS=HomosapiensOX=9606GN=C4BPE=1SV=2	sp|P0C0L5|CO4B_HUMANComplementC4-BOS=HomosapiensOX=9606GN=C4BPE=1SV=2	P0C0L5	11	1	1	sp|P0C0L5|CO4B_HUMAN Complement C4-B OS=Homo sapiens OX=9606 GN=C4B PE=1 SV=2	1	11	1	1	5	6	7	7	6	6	3	3	4	3	3	2	5	5	1	3	5	7	3	3	7	6	7	5	3	2	0	6	4	6	4	6	0	3	4	0	0	4	4
sp|P0DJI8|SAA1_HUMANSerumamyloidA-1proteinOS=HomosapiensOX=9606GN=SAA1PE=1SV=1;sp|P0DJI9-2|SAA2_HUMANIsoform2ofSerumamyloidA-2proteincurOS=HomosapiensOX=9606GN=SAA2;sp|P0DJI9|SAA2_HUMANSerumamyloidA-2proteincurOS=HomosapiensOX=9606GN=SAA2PE=1SV=1	sp|P0DJI8|SAA1_HUMANSerumamyloidA-1proteinOS=HomosapiensOX=9606GN=SAA1PE=1SV=1;sp|P0DJI9-2|SAA2_HUMANIsoform2ofSerumamyloidA-2proteincurOS=HomosapiensOX=9606GN=SAA2;sp|P0DJI9|SAA2_HUMANSerumamyloidA-2proteincurOS=HomosapiensOX=9606GN=SAA2PE=1SV=1	P0DJI8	2;1;1	2;1;1	2;1;1	sp|P0DJI8|SAA1_HUMAN Serum amyloid A-1 protein OS=Homo sapiens OX=9606 GN=SAA1 PE=1 SV=1;sp|P0DJI9-2|SAA2_HUMAN Isoform 2 of Serum amyloid A-2 proteincur OS=Homo sapiens OX=9606 GN=SAA2;sp|P0DJI9|SAA2_HUMAN Serum amyloid A-2 proteincur OS=Homo sapiens OX=9	3	2	2	2	2	2	0	0	0	0	1	1	1	2	0	0	0	0	0	0	0	1	1	1	0	0	0	0	0	0	0	0	0	0	0	0	0	0	0	0	0	0	0
sp|P0DOX2|IGA2_HUMANImmunoglobulinalpha-2heavychainOS=HomosapiensOX=9606PE=1SV=2	sp|P0DOX2|IGA2_HUMANImmunoglobulinalpha-2heavychainOS=HomosapiensOX=9606PE=1SV=2	P0DOX2	3	1	1	sp|P0DOX2|IGA2_HUMAN Immunoglobulin alpha-2 heavy chain OS=Homo sapiens OX=9606 PE=1 SV=2	1	3	1	1	1	2	0	2	2	1	0	1	1	1	2	2	0	0	0	1	2	2	1	1	2	1	2	2	0	2	0	1	2	2	2	2	1	0	1	0	0	3	1
sp|P0DOY2|IGLC2_HUMANImmunoglobulinlambdaconstant2OS=HomosapiensOX=9606GN=IGLC2PE=1SV=1;sp|P0CF74|IGLC6_HUMANImmunoglobulinlambdaconstant6OS=HomosapiensOX=9606GN=IGLC6PE=1SV=1	sp|P0DOY2|IGLC2_HUMANImmunoglobulinlambdaconstant2OS=HomosapiensOX=9606GN=IGLC2PE=1SV=1;sp|P0CF74|IGLC6_HUMANImmunoglobulinlambdaconstant6OS=HomosapiensOX=9606GN=IGLC6PE=1SV=1	P0DOY2	12;6	3;3	0;0	sp|P0DOY2|IGLC2_HUMAN Immunoglobulin lambda constant 2 OS=Homo sapiens OX=9606 GN=IGLC2 PE=1 SV=1;sp|P0CF74|IGLC6_HUMAN Immunoglobulin lambda constant 6 OS=Homo sapiens OX=9606 GN=IGLC6 PE=1 SV=1	2	12	3	0	5	4	3	4	6	6	4	5	3	4	6	5	2	4	4	6	4	4	3	3	8	7	6	4	4	4	3	6	8	10	6	6	4	7	8	4	5	8	6
sp|P0DOY3|IGLC3_HUMANImmunoglobulinlambdaconstant3OS=HomosapiensOX=9606GN=IGLC3PE=1SV=1	sp|P0DOY3|IGLC3_HUMANImmunoglobulinlambdaconstant3OS=HomosapiensOX=9606GN=IGLC3PE=1SV=1	P0DOY3	13	13	4	sp|P0DOY3|IGLC3_HUMAN Immunoglobulin lambda constant 3 OS=Homo sapiens OX=9606 GN=IGLC3 PE=1 SV=1	1	13	13	4	4	3	4	4	4	3	4	5	4	4	5	5	3	4	5	7	5	4	3	4	10	8	5	4	2	2	4	8	8	9	5	6	4	7	9	4	5	10	6
sp|P10412|H14_HUMANHistoneH1.4OS=HomosapiensOX=9606GN=H1-4PE=1SV=2;sp|P16403|H12_HUMANHistoneH1.2OS=HomosapiensOX=9606GN=H1-2PE=1SV=2;sp|P16402|H13_HUMANHistoneH1.3OS=HomosapiensOX=9606GN=H1-3PE=1SV=2;sp|Q02539|H11_HUMANHistoneH1.1OS=HomosapiensOX=9606GN=H1-1PE=1SV=3;sp|P22492|H1T_HUMANHistoneH1tOS=HomosapiensOX=9606GN=H1-6PE=2SV=4	sp|P10412|H14_HUMANHistoneH1.4OS=HomosapiensOX=9606GN=H1-4PE=1SV=2;sp|P16403|H12_HUMANHistoneH1.2OS=HomosapiensOX=9606GN=H1-2PE=1SV=2;sp|P16402|H13_HUMANHistoneH1.3OS=HomosapiensOX=9606GN=H1-3PE=1SV=2;sp|Q02539|H11_HUMANHistoneH1.1OS=HomosapiensOX=9606GN=H1-1PE=1SV=3	P10412	9;7;7;5;2	9;7;7;5;2	6;4;4;2;2	sp|P10412|H14_HUMAN Histone H1.4 OS=Homo sapiens OX=9606 GN=H1-4 PE=1 SV=2;sp|P16403|H12_HUMAN Histone H1.2 OS=Homo sapiens OX=9606 GN=H1-2 PE=1 SV=2;sp|P16402|H13_HUMAN Histone H1.3 OS=Homo sapiens OX=9606 GN=H1-3 PE=1 SV=2;sp|Q02539|H11_HUMAN Histone H1.	5	9	9	6	7	7	8	8	8	9	9	9	9	9	8	8	9	7	4	4	6	9	3	4	5	4	4	3	4	7	2	4	6	7	7	5	3	7	6	3	2	5	7
sp|P10720|PF4V_HUMANPlateletfactor4variantOS=HomosapiensOX=9606GN=PF4V1PE=1SV=1	sp|P10720|PF4V_HUMANPlateletfactor4variantOS=HomosapiensOX=9606GN=PF4V1PE=1SV=1	P10720	7	2	2	sp|P10720|PF4V_HUMAN Platelet factor 4 variant OS=Homo sapiens OX=9606 GN=PF4V1 PE=1 SV=1	1	7	2	2	2	2	6	6	1	1	1	0	1	1	6	7	1	1	4	4	0	1	0	0	5	5	1	1	1	1	0	1	5	6	1	1	0	6	7	2	0	6	1
sp|P10809-2|CH60_HUMANIsoform2of60kDaheatshockprotein,mitochondrialOS=HomosapiensOX=9606GN=HSPD1;sp|P10809|CH60_HUMAN60kDaheatshockprotein,mitochondrialOS=HomosapiensOX=9606GN=HSPD1PE=1SV=2	sp|P10809-2|CH60_HUMANIsoform2of60kDaheatshockprotein,mitochondrialOS=HomosapiensOX=9606GN=HSPD1;sp|P10809|CH60_HUMAN60kDaheatshockprotein,mitochondrialOS=HomosapiensOX=9606GN=HSPD1PE=1SV=2	P10809-2	1;1	1;1	1;1	sp|P10809-2|CH60_HUMAN Isoform 2 of 60 kDa heat shock protein, mitochondrial OS=Homo sapiens OX=9606 GN=HSPD1;sp|P10809|CH60_HUMAN 60 kDa heat shock protein, mitochondrial OS=Homo sapiens OX=9606 GN=HSPD1 PE=1 SV=2	2	1	1	1	0	0	0	0	0	0	0	0	0	0	0	0	0	0	0	0	0	0	1	0	0	0	0	0	0	0	0	0	0	0	0	0	0	0	0	0	0	0	0
sp|P10909-4|CLUS_HUMANIsoform4ofClusterinOS=HomosapiensOX=9606GN=CLU;sp|P10909-6|CLUS_HUMANIsoform6ofClusterinOS=HomosapiensOX=9606GN=CLU;sp|P10909|CLUS_HUMANClusterinOS=HomosapiensOX=9606GN=CLUPE=1SV=1;sp|P10909-5|CLUS_HUMANIsoform5ofClusterinOS=HomosapiensOX=9606GN=CLU;sp|P10909-2|CLUS_HUMANIsoform2ofClusterinOS=HomosapiensOX=9606GN=CLU;sp|P10909-3|CLUS_HUMANIsoform3ofClusterinOS=HomosapiensOX=…	sp|P10909-4|CLUS_HUMANIsoform4ofClusterinOS=HomosapiensOX=9606GN=CLU;sp|P10909-6|CLUS_HUMANIsoform6ofClusterinOS=HomosapiensOX=9606GN=CLU;sp|P10909|CLUS_HUMANClusterinOS=HomosapiensOX=9606GN=CLUPE=1SV=1;sp|P10909-5|CLUS_HUMANIsoform5ofClusterinOS=HomosapiensOX=9606GN=CLU;sp|P10909-2|CLUS_HUMANIsoform2ofClusterinOS=HomosapiensOX=9606GN=CLU;sp|P10909-3|CLUS_HUMANIsoform3ofClusterinOS=HomosapiensOX=…	P10909-4	8;8;8;8;8;6	8;8;8;8;8;6	8;8;8;8;8;6	sp|P10909-4|CLUS_HUMAN Isoform 4 of Clusterin OS=Homo sapiens OX=9606 GN=CLU;sp|P10909-6|CLUS_HUMAN Isoform 6 of Clusterin OS=Homo sapiens OX=9606 GN=CLU;sp|P10909|CLUS_HUMAN Clusterin OS=Homo sapiens OX=9606 GN=CLU PE=1 SV=1;sp|P10909-5|CLUS_HUMAN Isoform	6	8	8	8	6	6	7	6	4	6	7	7	5	6	7	7	6	6	5	6	4	4	4	4	7	7	4	3	3	4	2	6	4	3	6	6	1	4	5	1	0	5	5
sp|P11021|BIP_HUMANEndoplasmicreticulumchaperoneBiPOS=HomosapiensOX=9606GN=HSPA5PE=1SV=2	sp|P11021|BIP_HUMANEndoplasmicreticulumchaperoneBiPOS=HomosapiensOX=9606GN=HSPA5PE=1SV=2	P11021	1	1	1	sp|P11021|BIP_HUMAN Endoplasmic reticulum chaperone BiP OS=Homo sapiens OX=9606 GN=HSPA5 PE=1 SV=2	1	1	1	1	1	0	1	1	0	0	1	1	0	0	1	0	0	0	0	0	0	0	0	0	0	1	0	0	0	0	0	0	0	0	0	0	0	0	0	0	0	0	0
sp|P11049-3|CD37_HUMANIsoform3ofLeukocyteantigenCD37OS=HomosapiensOX=9606GN=CD37;sp|P11049-2|CD37_HUMANIsoform2ofLeukocyteantigenCD37OS=HomosapiensOX=9606GN=CD37;sp|P11049|CD37_HUMANLeukocyteantigenCD37OS=HomosapiensOX=9606GN=CD37PE=1SV=2	sp|P11049-3|CD37_HUMANIsoform3ofLeukocyteantigenCD37OS=HomosapiensOX=9606GN=CD37;sp|P11049-2|CD37_HUMANIsoform2ofLeukocyteantigenCD37OS=HomosapiensOX=9606GN=CD37;sp|P11049|CD37_HUMANLeukocyteantigenCD37OS=HomosapiensOX=9606GN=CD37PE=1SV=2	P11049-3	1;1;1	1;1;1	1;1;1	sp|P11049-3|CD37_HUMAN Isoform 3 of Leukocyte antigen CD37 OS=Homo sapiens OX=9606 GN=CD37;sp|P11049-2|CD37_HUMAN Isoform 2 of Leukocyte antigen CD37 OS=Homo sapiens OX=9606 GN=CD37;sp|P11049|CD37_HUMAN Leukocyte antigen CD37 OS=Homo sapiens OX=9606 GN=CD3	3	1	1	1	0	0	0	0	0	0	1	0	0	0	0	0	0	0	0	0	0	0	0	0	0	0	0	0	0	0	0	0	0	0	0	0	0	0	0	0	0	0	0
sp|P11142-2|HSP7C_HUMANIsoform2ofHeatshockcognate71kDaproteinOS=HomosapiensOX=9606GN=HSPA8;sp|P54652|HSP72_HUMANHeatshock-related70kDaprotein2OS=HomosapiensOX=9606GN=HSPA2PE=1SV=1;sp|P11142|HSP7C_HUMANHeatshockcognate71kDaproteinOS=HomosapiensOX=9606GN=HSPA8PE=1SV=1;sp|P0DMV8-2|HS71A_HUMANIsoform2ofHeatshock70kDaprotein1AOS=HomosapiensOX=9606GN=HSPA1A;sp|P34931|HS71L_HUMANHeatshock70kDaprotein1-l…	sp|P11142-2|HSP7C_HUMANIsoform2ofHeatshockcognate71kDaproteinOS=HomosapiensOX=9606GN=HSPA8;sp|P54652|HSP72_HUMANHeatshock-related70kDaprotein2OS=HomosapiensOX=9606GN=HSPA2PE=1SV=1;sp|P11142|HSP7C_HUMANHeatshockcognate71kDaproteinOS=HomosapiensOX=9606GN=HSPA8PE=1SV=1;sp|P0DMV8-2|HS71A_HUMANIsoform2ofHeatshock70kDaprotein1AOS=HomosapiensOX=9606GN=HSPA1A;sp|P34931|HS71L_HUMANHeatshock70kDaprotein1-l…	P11142-2	2;2;2;1;1;1;1	2;2;2;1;1;1;1	2;2;2;1;1;1;1	sp|P11142-2|HSP7C_HUMAN Isoform 2 of Heat shock cognate 71 kDa protein OS=Homo sapiens OX=9606 GN=HSPA8;sp|P54652|HSP72_HUMAN Heat shock-related 70 kDa protein 2 OS=Homo sapiens OX=9606 GN=HSPA2 PE=1 SV=1;sp|P11142|HSP7C_HUMAN Heat shock cognate 71 kDa pro	7	2	2	2	2	2	2	2	2	2	2	2	2	2	2	1	2	1	1	1	1	1	1	1	0	2	0	0	2	1	0	1	0	0	1	1	0	1	1	0	0	0	2
sp|P11166|GTR1_HUMANSolutecarrierfamily2,facilitatedglucosetransportermember1OS=HomosapiensOX=9606GN=SLC2A1PE=1SV=2	sp|P11166|GTR1_HUMANSolutecarrierfamily2,facilitatedglucosetransportermember1OS=HomosapiensOX=9606GN=SLC2A1PE=1SV=2	P11166	3	3	3	sp|P11166|GTR1_HUMAN Solute carrier family 2, facilitated glucose transporter member 1 OS=Homo sapiens OX=9606 GN=SLC2A1 PE=1 SV=2	1	3	3	3	1	1	1	2	0	1	2	2	2	2	2	1	2	2	1	2	1	1	1	1	1	0	1	1	1	1	0	1	1	1	2	1	0	1	1	0	0	1	1
sp|P11171-6|41_HUMANIsoform6ofProtein4.1OS=HomosapiensOX=9606GN=EPB41;sp|P11171-4|41_HUMANIsoform4ofProtein4.1OS=HomosapiensOX=9606GN=EPB41;sp|P11171-3|41_HUMANIsoform3ofProtein4.1OS=HomosapiensOX=9606GN=EPB41;sp|P11171-7|41_HUMANIsoform7ofProtein4.1OS=HomosapiensOX=9606GN=EPB41;sp|P11171-5|41_HUMANIsoform5ofProtein4.1OS=HomosapiensOX=9606GN=EPB41;sp|P11171-2|41_HUMANIsoform2ofProtein4.1OS=Homosa…	sp|P11171-6|41_HUMANIsoform6ofProtein4.1OS=HomosapiensOX=9606GN=EPB41;sp|P11171-4|41_HUMANIsoform4ofProtein4.1OS=HomosapiensOX=9606GN=EPB41;sp|P11171-3|41_HUMANIsoform3ofProtein4.1OS=HomosapiensOX=9606GN=EPB41;sp|P11171-7|41_HUMANIsoform7ofProtein4.1OS=HomosapiensOX=9606GN=EPB41;sp|P11171-5|41_HUMANIsoform5ofProtein4.1OS=HomosapiensOX=9606GN=EPB41;sp|P11171-2|41_HUMANIsoform2ofProtein4.1OS=Homosa…	P11171-6	1;1;1;1;1;1;1	1;1;1;1;1;1;1	1;1;1;1;1;1;1	sp|P11171-6|41_HUMAN Isoform 6 of Protein 4.1 OS=Homo sapiens OX=9606 GN=EPB41;sp|P11171-4|41_HUMAN Isoform 4 of Protein 4.1 OS=Homo sapiens OX=9606 GN=EPB41;sp|P11171-3|41_HUMAN Isoform 3 of Protein 4.1 OS=Homo sapiens OX=9606 GN=EPB41;sp|P11171-7|41_HUMA	7	1	1	1	0	0	1	0	0	0	0	1	0	1	1	1	0	0	0	0	0	0	1	1	0	1	0	1	0	1	0	0	0	0	0	0	0	0	1	0	0	0	0
sp|P11226|MBL2_HUMANMannose-bindingproteinCOS=HomosapiensOX=9606GN=MBL2PE=1SV=2	sp|P11226|MBL2_HUMANMannose-bindingproteinCOS=HomosapiensOX=9606GN=MBL2PE=1SV=2	P11226	1	1	1	sp|P11226|MBL2_HUMAN Mannose-binding protein C OS=Homo sapiens OX=9606 GN=MBL2 PE=1 SV=2	1	1	1	1	0	0	0	0	0	0	1	0	0	0	1	0	0	0	0	1	0	1	0	0	0	0	0	0	0	0	0	0	0	0	0	0	0	0	0	0	0	0	0
sp|P11277-2|SPTB1_HUMANIsoform2ofSpectrinbetachain,erythrocyticOS=HomosapiensOX=9606GN=SPTB;sp|P11277|SPTB1_HUMANSpectrinbetachain,erythrocyticOS=HomosapiensOX=9606GN=SPTBPE=1SV=5;sp|P11277-3|SPTB1_HUMANIsoform3ofSpectrinbetachain,erythrocyticOS=HomosapiensOX=9606GN=SPTB	sp|P11277-2|SPTB1_HUMANIsoform2ofSpectrinbetachain,erythrocyticOS=HomosapiensOX=9606GN=SPTB;sp|P11277|SPTB1_HUMANSpectrinbetachain,erythrocyticOS=HomosapiensOX=9606GN=SPTBPE=1SV=5;sp|P11277-3|SPTB1_HUMANIsoform3ofSpectrinbetachain,erythrocyticOS=HomosapiensOX=9606GN=SPTB	P11277-2	19;19;18	19;19;18	19;19;18	sp|P11277-2|SPTB1_HUMAN Isoform 2 of Spectrin beta chain, erythrocytic OS=Homo sapiens OX=9606 GN=SPTB;sp|P11277|SPTB1_HUMAN Spectrin beta chain, erythrocytic OS=Homo sapiens OX=9606 GN=SPTB PE=1 SV=5;sp|P11277-3|SPTB1_HUMAN Isoform 3 of Spectrin beta chai	3	19	19	19	2	2	5	7	7	8	19	16	11	9	15	10	9	7	1	3	5	12	1	2	2	3	3	3	9	8	1	8	5	6	7	8	1	6	10	1	0	3	9
sp|P12259|FA5_HUMANCoagulationfactorVOS=HomosapiensOX=9606GN=F5PE=1SV=4	sp|P12259|FA5_HUMANCoagulationfactorVOS=HomosapiensOX=9606GN=F5PE=1SV=4	P12259	3	3	3	sp|P12259|FA5_HUMAN Coagulation factor V OS=Homo sapiens OX=9606 GN=F5 PE=1 SV=4	1	3	3	3	1	1	2	2	1	1	2	1	3	2	3	2	3	3	0	1	0	3	0	0	1	1	1	1	1	1	0	1	0	0	1	1	0	1	1	0	0	1	1
sp|P12931|SRC_HUMANProto-oncogenetyrosine-proteinkinaseSrcOS=HomosapiensOX=9606GN=SRCPE=1SV=3;sp|P12931-2|SRC_HUMANIsoform2ofProto-oncogenetyrosine-proteinkinaseSrcOS=HomosapiensOX=9606GN=SRC	sp|P12931|SRC_HUMANProto-oncogenetyrosine-proteinkinaseSrcOS=HomosapiensOX=9606GN=SRCPE=1SV=3;sp|P12931-2|SRC_HUMANIsoform2ofProto-oncogenetyrosine-proteinkinaseSrcOS=HomosapiensOX=9606GN=SRC	P12931	1;1	1;1	1;1	sp|P12931|SRC_HUMAN Proto-oncogene tyrosine-protein kinase Src OS=Homo sapiens OX=9606 GN=SRC PE=1 SV=3;sp|P12931-2|SRC_HUMAN Isoform 2 of Proto-oncogene tyrosine-protein kinase Src OS=Homo sapiens OX=9606 GN=SRC	2	1	1	1	1	1	1	1	0	0	0	0	1	1	0	0	0	0	0	0	0	0	0	0	1	1	0	0	0	0	0	0	0	0	0	0	0	0	0	0	0	0	1
sp|P13224|GP1BB_HUMANPlateletglycoproteinIbbetachainOS=HomosapiensOX=9606GN=GP1BBPE=1SV=1;sp|P13224-2|GP1BB_HUMANIsoform2ofPlateletglycoproteinIbbetachainOS=HomosapiensOX=9606GN=GP1BB	sp|P13224|GP1BB_HUMANPlateletglycoproteinIbbetachainOS=HomosapiensOX=9606GN=GP1BBPE=1SV=1;sp|P13224-2|GP1BB_HUMANIsoform2ofPlateletglycoproteinIbbetachainOS=HomosapiensOX=9606GN=GP1BB	P13224	1;1	1;1	1;1	sp|P13224|GP1BB_HUMAN Platelet glycoprotein Ib beta chain OS=Homo sapiens OX=9606 GN=GP1BB PE=1 SV=1;sp|P13224-2|GP1BB_HUMAN Isoform 2 of Platelet glycoprotein Ib beta chain OS=Homo sapiens OX=9606 GN=GP1BB	2	1	1	1	0	0	0	0	0	0	0	0	0	0	0	0	0	0	0	1	0	0	0	0	0	0	0	0	0	0	0	0	0	0	0	0	0	0	0	0	0	0	0
sp|P13987|CD59_HUMANCD59glycoproteinOS=HomosapiensOX=9606GN=CD59PE=1SV=1;sp|P13987-2|CD59_HUMANIsoform2ofCD59glycoproteinOS=HomosapiensOX=9606GN=CD59	sp|P13987|CD59_HUMANCD59glycoproteinOS=HomosapiensOX=9606GN=CD59PE=1SV=1;sp|P13987-2|CD59_HUMANIsoform2ofCD59glycoproteinOS=HomosapiensOX=9606GN=CD59	P13987	3;3	3;3	3;3	sp|P13987|CD59_HUMAN CD59 glycoprotein OS=Homo sapiens OX=9606 GN=CD59 PE=1 SV=1;sp|P13987-2|CD59_HUMAN Isoform 2 of CD59 glycoprotein OS=Homo sapiens OX=9606 GN=CD59	2	3	3	3	0	0	2	2	2	2	2	2	1	1	1	1	1	1	1	1	2	1	1	1	1	1	0	0	2	2	0	1	0	1	1	1	0	1	1	0	0	1	1
sp|P14618|KPYM_HUMANPyruvatekinasePKMOS=HomosapiensOX=9606GN=PKMPE=1SV=4;sp|P14618-3|KPYM_HUMANIsoform3ofPyruvatekinasePKMOS=HomosapiensOX=9606GN=PKM;sp|P14618-2|KPYM_HUMANIsoformM1ofPyruvatekinasePKMOS=HomosapiensOX=9606GN=PKM	sp|P14618|KPYM_HUMANPyruvatekinasePKMOS=HomosapiensOX=9606GN=PKMPE=1SV=4;sp|P14618-3|KPYM_HUMANIsoform3ofPyruvatekinasePKMOS=HomosapiensOX=9606GN=PKM;sp|P14618-2|KPYM_HUMANIsoformM1ofPyruvatekinasePKMOS=HomosapiensOX=9606GN=PKM	P14618	2;1;1	2;1;1	2;1;1	sp|P14618|KPYM_HUMAN Pyruvate kinase PKM OS=Homo sapiens OX=9606 GN=PKM PE=1 SV=4;sp|P14618-3|KPYM_HUMAN Isoform 3 of Pyruvate kinase PKM OS=Homo sapiens OX=9606 GN=PKM;sp|P14618-2|KPYM_HUMAN Isoform M1 of Pyruvate kinase PKM OS=Homo sapiens OX=9606 GN=PKM	3	2	2	2	1	1	1	0	0	0	2	0	1	1	2	1	0	0	0	1	0	2	0	0	0	0	0	0	0	1	0	0	0	0	0	0	0	0	0	0	0	0	0
sp|P14770|GPIX_HUMANPlateletglycoproteinIXOS=HomosapiensOX=9606GN=GP9PE=1SV=3	sp|P14770|GPIX_HUMANPlateletglycoproteinIXOS=HomosapiensOX=9606GN=GP9PE=1SV=3	P14770	1	1	1	sp|P14770|GPIX_HUMAN Platelet glycoprotein IX OS=Homo sapiens OX=9606 GN=GP9 PE=1 SV=3	1	1	1	1	0	0	1	1	0	0	1	1	0	0	1	0	0	0	0	1	0	0	0	0	0	0	0	0	0	0	0	0	0	0	0	0	0	0	0	0	0	0	1
sp|P15144|AMPN_HUMANAminopeptidaseNOS=HomosapiensOX=9606GN=ANPEPPE=1SV=4	sp|P15144|AMPN_HUMANAminopeptidaseNOS=HomosapiensOX=9606GN=ANPEPPE=1SV=4	P15144	3	3	3	sp|P15144|AMPN_HUMAN Aminopeptidase N OS=Homo sapiens OX=9606 GN=ANPEP PE=1 SV=4	1	3	3	3	0	0	1	1	0	0	1	1	1	0	0	2	1	1	0	1	1	1	2	1	0	0	0	0	0	0	1	0	0	0	1	1	1	0	0	1	0	1	0
sp|P15153|RAC2_HUMANRas-relatedC3botulinumtoxinsubstrate2OS=HomosapiensOX=9606GN=RAC2PE=1SV=1	sp|P15153|RAC2_HUMANRas-relatedC3botulinumtoxinsubstrate2OS=HomosapiensOX=9606GN=RAC2PE=1SV=1	P15153	1	1	1	sp|P15153|RAC2_HUMAN Ras-related C3 botulinum toxin substrate 2 OS=Homo sapiens OX=9606 GN=RAC2 PE=1 SV=1	1	1	1	1	1	1	1	1	1	1	1	1	1	1	1	1	1	1	0	0	1	1	0	0	1	1	1	1	1	1	0	0	0	1	1	1	0	1	0	0	0	0	1
sp|P15169|CBPN_HUMANCarboxypeptidaseNcatalyticchainOS=HomosapiensOX=9606GN=CPN1PE=1SV=1	sp|P15169|CBPN_HUMANCarboxypeptidaseNcatalyticchainOS=HomosapiensOX=9606GN=CPN1PE=1SV=1	P15169	2	2	2	sp|P15169|CBPN_HUMAN Carboxypeptidase N catalytic chain OS=Homo sapiens OX=9606 GN=CPN1 PE=1 SV=1	1	2	2	2	0	0	0	0	0	0	1	1	1	1	1	0	0	0	0	0	0	0	0	0	0	0	0	0	0	0	0	0	0	0	0	0	0	0	0	0	0	0	0
sp|P15814|IGLL1_HUMANImmunoglobulinlambda-likepolypeptide1OS=HomosapiensOX=9606GN=IGLL1PE=1SV=1	sp|P15814|IGLL1_HUMANImmunoglobulinlambda-likepolypeptide1OS=HomosapiensOX=9606GN=IGLL1PE=1SV=1	P15814	1	1	1	sp|P15814|IGLL1_HUMAN Immunoglobulin lambda-like polypeptide 1 OS=Homo sapiens OX=9606 GN=IGLL1 PE=1 SV=1	1	1	1	1	0	0	1	1	1	1	0	0	0	0	0	0	0	0	0	0	0	1	1	0	1	1	1	1	1	1	1	1	1	1	1	1	1	1	1	1	1	1	1
sp|P16157-16|ANK1_HUMANIsoformEr15ofAnkyrin-1OS=HomosapiensOX=9606GN=ANK1;sp|P16157|ANK1_HUMANAnkyrin-1OS=HomosapiensOX=9606GN=ANK1PE=1SV=3;sp|P16157-21|ANK1_HUMANIsoformBr21ofAnkyrin-1OS=HomosapiensOX=9606GN=ANK1;sp|P16157-12|ANK1_HUMANIsoformEr11ofAnkyrin-1OS=HomosapiensOX=9606GN=ANK1;sp|P16157-14|ANK1_HUMANIsoformEr13ofAnkyrin-1OS=HomosapiensOX=9606GN=ANK1;sp|P16157-2|ANK1_HUMANIsoformEr16ofAn…	sp|P16157-16|ANK1_HUMANIsoformEr15ofAnkyrin-1OS=HomosapiensOX=9606GN=ANK1;sp|P16157|ANK1_HUMANAnkyrin-1OS=HomosapiensOX=9606GN=ANK1PE=1SV=3;sp|P16157-21|ANK1_HUMANIsoformBr21ofAnkyrin-1OS=HomosapiensOX=9606GN=ANK1;sp|P16157-12|ANK1_HUMANIsoformEr11ofAnkyrin-1OS=HomosapiensOX=9606GN=ANK1;sp|P16157-14|ANK1_HUMANIsoformEr13ofAnkyrin-1OS=HomosapiensOX=9606GN=ANK1;sp|P16157-2|ANK1_HUMANIsoformEr16ofAn…	P16157-16	31;31;31;31;31;31;31;31;31;31;31;31;31;31;31;31;31;1;1;1;1;1;1;1	31;31;31;31;31;31;31;31;31;31;31;31;31;31;31;31;31;1;1;1;1;1;1;1	31;31;31;31;31;31;31;31;31;31;31;31;31;31;31;31;31;1;1;1;1;1;1;1	sp|P16157-16|ANK1_HUMAN Isoform Er15 of Ankyrin-1 OS=Homo sapiens OX=9606 GN=ANK1;sp|P16157|ANK1_HUMAN Ankyrin-1 OS=Homo sapiens OX=9606 GN=ANK1 PE=1 SV=3;sp|P16157-21|ANK1_HUMAN Isoform Br21 of Ankyrin-1 OS=Homo sapiens OX=9606 GN=ANK1;sp|P16157-12|ANK1_H	24	31	31	31	8	7	13	16	17	18	27	25	15	16	20	17	18	16	6	14	13	17	10	10	8	9	10	9	15	8	0	14	9	11	16	15	1	12	19	3	0	9	22
sp|P16284-5|PECA1_HUMANIsoformDelta14-15ofPlateletendothelialcelladhesionmoleculeOS=HomosapiensOX=9606GN=PECAM1;sp|P16284-3|PECA1_HUMANIsoformDelta13ofPlateletendothelialcelladhesionmoleculeOS=HomosapiensOX=9606GN=PECAM1;sp|P16284-4|PECA1_HUMANIsoformDelta14ofPlateletendothelialcelladhesionmoleculeOS=HomosapiensOX=9606GN=PECAM1;sp|P16284-2|PECA1_HUMANIsoformDelta12ofPlateletendothelialcelladhesio…	sp|P16284-5|PECA1_HUMANIsoformDelta14-15ofPlateletendothelialcelladhesionmoleculeOS=HomosapiensOX=9606GN=PECAM1;sp|P16284-3|PECA1_HUMANIsoformDelta13ofPlateletendothelialcelladhesionmoleculeOS=HomosapiensOX=9606GN=PECAM1;sp|P16284-4|PECA1_HUMANIsoformDelta14ofPlateletendothelialcelladhesionmoleculeOS=HomosapiensOX=9606GN=PECAM1;sp|P16284-2|PECA1_HUMANIsoformDelta12ofPlateletendothelialcelladhesio…	P16284-5	2;2;2;2;2;2	2;2;2;2;2;2	2;2;2;2;2;2	sp|P16284-5|PECA1_HUMAN Isoform Delta14-15 of Platelet endothelial cell adhesion molecule OS=Homo sapiens OX=9606 GN=PECAM1;sp|P16284-3|PECA1_HUMAN Isoform Delta13 of Platelet endothelial cell adhesion molecule OS=Homo sapiens OX=9606 GN=PECAM1;sp|P16284-4	6	2	2	2	2	2	2	2	0	0	0	0	0	0	0	0	0	0	0	0	0	0	1	0	0	0	0	0	0	0	0	0	0	0	0	0	0	0	0	0	0	0	1
sp|P16401|H15_HUMANHistoneH1.5OS=HomosapiensOX=9606GN=H1-5PE=1SV=3	sp|P16401|H15_HUMANHistoneH1.5OS=HomosapiensOX=9606GN=H1-5PE=1SV=3	P16401	5	2	2	sp|P16401|H15_HUMAN Histone H1.5 OS=Homo sapiens OX=9606 GN=H1-5 PE=1 SV=3	1	5	2	2	5	5	5	5	5	5	5	5	4	4	4	5	4	3	1	1	3	4	1	2	3	3	4	1	1	2	0	1	2	2	2	1	1	2	2	1	1	1	2
sp|P16452-3|EPB42_HUMANIsoform3ofErythrocytemembraneproteinband4.2OS=HomosapiensOX=9606GN=EPB42;sp|P16452|EPB42_HUMANErythrocytemembraneproteinband4.2OS=HomosapiensOX=9606GN=EPB42PE=1SV=3;sp|P16452-2|EPB42_HUMANIsoformLongofErythrocytemembraneproteinband4.2OS=HomosapiensOX=9606GN=EPB42	sp|P16452-3|EPB42_HUMANIsoform3ofErythrocytemembraneproteinband4.2OS=HomosapiensOX=9606GN=EPB42;sp|P16452|EPB42_HUMANErythrocytemembraneproteinband4.2OS=HomosapiensOX=9606GN=EPB42PE=1SV=3;sp|P16452-2|EPB42_HUMANIsoformLongofErythrocytemembraneproteinband4.2OS=HomosapiensOX=9606GN=EPB42	P16452-3	6;6;6	6;6;6	6;6;6	sp|P16452-3|EPB42_HUMAN Isoform 3 of Erythrocyte membrane protein band 4.2 OS=Homo sapiens OX=9606 GN=EPB42;sp|P16452|EPB42_HUMAN Erythrocyte membrane protein band 4.2 OS=Homo sapiens OX=9606 GN=EPB42 PE=1 SV=3;sp|P16452-2|EPB42_HUMAN Isoform Long of Eryth	3	6	6	6	2	2	2	2	2	2	4	3	2	3	3	4	2	3	0	2	2	4	1	1	2	2	2	3	2	3	0	2	2	3	2	3	0	2	3	1	0	1	3
sp|P16615-5|AT2A2_HUMANIsoform5ofSarcoplasmic/endoplasmicreticulumcalciumATPase2OS=HomosapiensOX=9606GN=ATP2A2;sp|P16615-2|AT2A2_HUMANIsoform2ofSarcoplasmic/endoplasmicreticulumcalciumATPase2OS=HomosapiensOX=9606GN=ATP2A2;sp|P16615-3|AT2A2_HUMANIsoform3ofSarcoplasmic/endoplasmicreticulumcalciumATPase2OS=HomosapiensOX=9606GN=ATP2A2;sp|P16615-4|AT2A2_HUMANIsoform4ofSarcoplasmic/endoplasmicreticulum…	sp|P16615-5|AT2A2_HUMANIsoform5ofSarcoplasmic/endoplasmicreticulumcalciumATPase2OS=HomosapiensOX=9606GN=ATP2A2;sp|P16615-2|AT2A2_HUMANIsoform2ofSarcoplasmic/endoplasmicreticulumcalciumATPase2OS=HomosapiensOX=9606GN=ATP2A2;sp|P16615-3|AT2A2_HUMANIsoform3ofSarcoplasmic/endoplasmicreticulumcalciumATPase2OS=HomosapiensOX=9606GN=ATP2A2;sp|P16615-4|AT2A2_HUMANIsoform4ofSarcoplasmic/endoplasmicreticulum…	P16615-5	1;1;1;1;1	1;1;1;1;1	1;1;1;1;1	sp|P16615-5|AT2A2_HUMAN Isoform 5 of Sarcoplasmic/endoplasmic reticulum calcium ATPase 2 OS=Homo sapiens OX=9606 GN=ATP2A2;sp|P16615-2|AT2A2_HUMAN Isoform 2 of Sarcoplasmic/endoplasmic reticulum calcium ATPase 2 OS=Homo sapiens OX=9606 GN=ATP2A2;sp|P16615-	5	1	1	1	1	1	1	1	0	0	0	1	0	0	0	0	0	0	0	0	0	0	0	0	1	1	0	0	0	0	0	0	0	0	0	0	0	0	0	0	0	0	1
sp|P16671-4|CD36_HUMANIsoform4ofPlateletglycoprotein4OS=HomosapiensOX=9606GN=CD36;sp|P16671-3|CD36_HUMANIsoform3ofPlateletglycoprotein4OS=HomosapiensOX=9606GN=CD36;sp|P16671|CD36_HUMANPlateletglycoprotein4OS=HomosapiensOX=9606GN=CD36PE=1SV=2	sp|P16671-4|CD36_HUMANIsoform4ofPlateletglycoprotein4OS=HomosapiensOX=9606GN=CD36;sp|P16671-3|CD36_HUMANIsoform3ofPlateletglycoprotein4OS=HomosapiensOX=9606GN=CD36;sp|P16671|CD36_HUMANPlateletglycoprotein4OS=HomosapiensOX=9606GN=CD36PE=1SV=2	P16671-4	2;2;2	2;2;2	2;2;2	sp|P16671-4|CD36_HUMAN Isoform 4 of Platelet glycoprotein 4 OS=Homo sapiens OX=9606 GN=CD36;sp|P16671-3|CD36_HUMAN Isoform 3 of Platelet glycoprotein 4 OS=Homo sapiens OX=9606 GN=CD36;sp|P16671|CD36_HUMAN Platelet glycoprotein 4 OS=Homo sapiens OX=9606 GN=	3	2	2	2	1	1	1	1	1	0	2	1	1	1	1	0	1	1	0	1	0	1	0	0	0	0	0	0	1	0	0	0	0	0	0	0	0	0	0	0	0	0	1
sp|P17096-2|HMGA1_HUMANIsoformHMG-YofHighmobilitygroupproteinHMG-I/HMG-YOS=HomosapiensOX=9606GN=HMGA1;sp|P17096|HMGA1_HUMANHighmobilitygroupproteinHMG-I/HMG-YOS=HomosapiensOX=9606GN=HMGA1PE=1SV=3	sp|P17096-2|HMGA1_HUMANIsoformHMG-YofHighmobilitygroupproteinHMG-I/HMG-YOS=HomosapiensOX=9606GN=HMGA1;sp|P17096|HMGA1_HUMANHighmobilitygroupproteinHMG-I/HMG-YOS=HomosapiensOX=9606GN=HMGA1PE=1SV=3	P17096-2	2;1	2;1	2;1	sp|P17096-2|HMGA1_HUMAN Isoform HMG-Y of High mobility group protein HMG-I/HMG-Y OS=Homo sapiens OX=9606 GN=HMGA1;sp|P17096|HMGA1_HUMAN High mobility group protein HMG-I/HMG-Y OS=Homo sapiens OX=9606 GN=HMGA1 PE=1 SV=3	2	2	2	2	2	2	2	2	2	2	2	2	2	2	2	2	2	2	0	0	0	2	0	0	1	2	2	2	2	2	0	1	2	2	2	2	0	2	2	0	0	2	2
sp|P18206-3|VINC_HUMANIsoform3ofVinculinOS=HomosapiensOX=9606GN=VCL;sp|P18206-2|VINC_HUMANIsoform1ofVinculinOS=HomosapiensOX=9606GN=VCL;sp|P18206|VINC_HUMANVinculinOS=HomosapiensOX=9606GN=VCLPE=1SV=4	sp|P18206-3|VINC_HUMANIsoform3ofVinculinOS=HomosapiensOX=9606GN=VCL;sp|P18206-2|VINC_HUMANIsoform1ofVinculinOS=HomosapiensOX=9606GN=VCL;sp|P18206|VINC_HUMANVinculinOS=HomosapiensOX=9606GN=VCLPE=1SV=4	P18206-3	1;1;1	1;1;1	1;1;1	sp|P18206-3|VINC_HUMAN Isoform 3 of Vinculin OS=Homo sapiens OX=9606 GN=VCL;sp|P18206-2|VINC_HUMAN Isoform 1 of Vinculin OS=Homo sapiens OX=9606 GN=VCL;sp|P18206|VINC_HUMAN Vinculin OS=Homo sapiens OX=9606 GN=VCL PE=1 SV=4	3	1	1	1	1	1	1	1	0	0	0	0	0	0	1	0	0	0	0	1	0	0	0	0	0	1	0	0	1	0	0	0	0	0	0	0	0	0	0	0	0	0	1
sp|P19823|ITIH2_HUMANInter-alpha-trypsininhibitorheavychainH2OS=HomosapiensOX=9606GN=ITIH2PE=1SV=2	sp|P19823|ITIH2_HUMANInter-alpha-trypsininhibitorheavychainH2OS=HomosapiensOX=9606GN=ITIH2PE=1SV=2	P19823	7	7	7	sp|P19823|ITIH2_HUMAN Inter-alpha-trypsin inhibitor heavy chain H2 OS=Homo sapiens OX=9606 GN=ITIH2 PE=1 SV=2	1	7	7	7	3	3	5	6	5	5	7	7	6	6	6	4	6	6	0	1	2	5	1	1	2	2	0	2	2	2	0	2	1	2	2	2	0	2	1	1	0	2	1
sp|P20742|PZP_HUMANPregnancyzoneproteinOS=HomosapiensOX=9606GN=PZPPE=1SV=4;sp|P20742-2|PZP_HUMANIsoform2ofPregnancyzoneproteinOS=HomosapiensOX=9606GN=PZP	sp|P20742|PZP_HUMANPregnancyzoneproteinOS=HomosapiensOX=9606GN=PZPPE=1SV=4;sp|P20742-2|PZP_HUMANIsoform2ofPregnancyzoneproteinOS=HomosapiensOX=9606GN=PZP	P20742	13;11	6;4	6;4	sp|P20742|PZP_HUMAN Pregnancy zone protein OS=Homo sapiens OX=9606 GN=PZP PE=1 SV=4;sp|P20742-2|PZP_HUMAN Isoform 2 of Pregnancy zone protein OS=Homo sapiens OX=9606 GN=PZP	2	13	6	6	4	5	10	9	7	7	8	4	5	6	7	5	5	4	3	11	2	7	1	1	6	7	6	7	6	5	0	6	4	6	7	8	1	6	5	1	1	5	5
sp|P21291|CSRP1_HUMANCysteineandglycine-richprotein1OS=HomosapiensOX=9606GN=CSRP1PE=1SV=3	sp|P21291|CSRP1_HUMANCysteineandglycine-richprotein1OS=HomosapiensOX=9606GN=CSRP1PE=1SV=3	P21291	1	1	1	sp|P21291|CSRP1_HUMAN Cysteine and glycine-rich protein 1 OS=Homo sapiens OX=9606 GN=CSRP1 PE=1 SV=3	1	1	1	1	1	1	1	1	0	0	0	1	1	1	1	1	1	0	0	0	0	0	1	1	1	1	0	0	1	0	0	0	0	0	0	0	0	0	0	0	0	0	1
sp|P21333-2|FLNA_HUMANIsoform2ofFilamin-AOS=HomosapiensOX=9606GN=FLNA;sp|P21333|FLNA_HUMANFilamin-AOS=HomosapiensOX=9606GN=FLNAPE=1SV=4	sp|P21333-2|FLNA_HUMANIsoform2ofFilamin-AOS=HomosapiensOX=9606GN=FLNA;sp|P21333|FLNA_HUMANFilamin-AOS=HomosapiensOX=9606GN=FLNAPE=1SV=4	P21333-2	14;14	14;14	14;14	sp|P21333-2|FLNA_HUMAN Isoform 2 of Filamin-A OS=Homo sapiens OX=9606 GN=FLNA;sp|P21333|FLNA_HUMAN Filamin-A OS=Homo sapiens OX=9606 GN=FLNA PE=1 SV=4	2	14	14	14	7	6	8	8	5	6	9	9	7	5	9	7	6	5	8	10	4	6	5	5	8	7	3	4	4	4	0	3	1	3	5	4	0	3	3	1	0	2	8
sp|P21730|C5AR1_HUMANC5aanaphylatoxinchemotacticreceptor1OS=HomosapiensOX=9606GN=C5AR1PE=1SV=2	sp|P21730|C5AR1_HUMANC5aanaphylatoxinchemotacticreceptor1OS=HomosapiensOX=9606GN=C5AR1PE=1SV=2	P21730	1	1	1	sp|P21730|C5AR1_HUMAN C5a anaphylatoxin chemotactic receptor 1 OS=Homo sapiens OX=9606 GN=C5AR1 PE=1 SV=2	1	1	1	1	0	1	0	1	1	1	1	1	1	1	1	1	1	1	0	0	0	0	0	0	0	0	0	0	0	0	0	0	0	0	0	0	0	0	0	0	0	0	0
sp|P22792|CPN2_HUMANCarboxypeptidaseNsubunit2OS=HomosapiensOX=9606GN=CPN2PE=1SV=3	sp|P22792|CPN2_HUMANCarboxypeptidaseNsubunit2OS=HomosapiensOX=9606GN=CPN2PE=1SV=3	P22792	1	1	1	sp|P22792|CPN2_HUMAN Carboxypeptidase N subunit 2 OS=Homo sapiens OX=9606 GN=CPN2 PE=1 SV=3	1	1	1	1	0	1	1	1	1	1	1	1	1	1	1	1	1	1	0	0	1	1	0	0	1	1	1	1	1	1	0	1	1	1	1	1	0	1	1	0	0	1	1
sp|P23229-7|ITA6_HUMANIsoform7ofIntegrinalpha-6OS=HomosapiensOX=9606GN=ITGA6;sp|P23229-4|ITA6_HUMANIsoformAlpha-6X2AofIntegrinalpha-6OS=HomosapiensOX=9606GN=ITGA6;sp|P23229-2|ITA6_HUMANIsoformAlpha-6X1AofIntegrinalpha-6OS=HomosapiensOX=9606GN=ITGA6;sp|P23229-5|ITA6_HUMANIsoformAlpha-6X2BofIntegrinalpha-6OS=HomosapiensOX=9606GN=ITGA6;sp|P23229-3|ITA6_HUMANIsoformAlpha-6X1BofIntegrinalpha-6OS=Homos…	sp|P23229-7|ITA6_HUMANIsoform7ofIntegrinalpha-6OS=HomosapiensOX=9606GN=ITGA6;sp|P23229-4|ITA6_HUMANIsoformAlpha-6X2AofIntegrinalpha-6OS=HomosapiensOX=9606GN=ITGA6;sp|P23229-2|ITA6_HUMANIsoformAlpha-6X1AofIntegrinalpha-6OS=HomosapiensOX=9606GN=ITGA6;sp|P23229-5|ITA6_HUMANIsoformAlpha-6X2BofIntegrinalpha-6OS=HomosapiensOX=9606GN=ITGA6;sp|P23229-3|ITA6_HUMANIsoformAlpha-6X1BofIntegrinalpha-6OS=Homos…	P23229-7	1;1;1;1;1;1;1;1	1;1;1;1;1;1;1;1	1;1;1;1;1;1;1;1	sp|P23229-7|ITA6_HUMAN Isoform 7 of Integrin alpha-6 OS=Homo sapiens OX=9606 GN=ITGA6;sp|P23229-4|ITA6_HUMAN Isoform Alpha-6X2A of Integrin alpha-6 OS=Homo sapiens OX=9606 GN=ITGA6;sp|P23229-2|ITA6_HUMAN Isoform Alpha-6X1A of Integrin alpha-6 OS=Homo sapie	8	1	1	1	1	1	1	1	0	0	0	0	0	0	1	0	0	0	0	0	0	0	1	0	1	1	0	0	0	0	0	0	0	0	0	0	0	0	0	0	0	0	1
sp|P23381-2|SYWC_HUMANIsoform2ofTryptophan--tRNAligase,cytoplasmicOS=HomosapiensOX=9606GN=WARS1;sp|P23381|SYWC_HUMANTryptophan--tRNAligase,cytoplasmicOS=HomosapiensOX=9606GN=WARS1PE=1SV=2	sp|P23381-2|SYWC_HUMANIsoform2ofTryptophan--tRNAligase,cytoplasmicOS=HomosapiensOX=9606GN=WARS1;sp|P23381|SYWC_HUMANTryptophan--tRNAligase,cytoplasmicOS=HomosapiensOX=9606GN=WARS1PE=1SV=2	P23381-2	1;1	1;1	1;1	sp|P23381-2|SYWC_HUMAN Isoform 2 of Tryptophan--tRNA ligase, cytoplasmic OS=Homo sapiens OX=9606 GN=WARS1;sp|P23381|SYWC_HUMAN Tryptophan--tRNA ligase, cytoplasmic OS=Homo sapiens OX=9606 GN=WARS1 PE=1 SV=2	2	1	1	1	1	1	1	1	0	0	1	1	1	1	0	0	0	0	0	0	0	0	0	0	0	0	0	0	0	0	0	0	0	0	0	0	0	0	0	0	0	0	0
sp|P23528|COF1_HUMANCofilin-1OS=HomosapiensOX=9606GN=CFL1PE=1SV=3	sp|P23528|COF1_HUMANCofilin-1OS=HomosapiensOX=9606GN=CFL1PE=1SV=3	P23528	2	2	2	sp|P23528|COF1_HUMAN Cofilin-1 OS=Homo sapiens OX=9606 GN=CFL1 PE=1 SV=3	1	2	2	2	2	2	2	2	2	2	2	0	2	2	2	0	2	2	0	2	0	2	0	0	2	2	2	2	2	0	0	2	0	2	2	2	0	1	0	0	0	2	2
sp|P27105|STOM_HUMANErythrocyteband7integralmembraneproteinOS=HomosapiensOX=9606GN=STOMPE=1SV=3;sp|P27105-2|STOM_HUMANIsoform2ofErythrocyteband7integralmembraneproteinOS=HomosapiensOX=9606GN=STOM	sp|P27105|STOM_HUMANErythrocyteband7integralmembraneproteinOS=HomosapiensOX=9606GN=STOMPE=1SV=3	P27105	3;1	3;1	3;1	sp|P27105|STOM_HUMAN Erythrocyte band 7 integral membrane protein OS=Homo sapiens OX=9606 GN=STOM PE=1 SV=3	2	3	3	3	1	1	2	3	2	2	3	3	1	1	2	1	1	1	1	2	3	2	1	2	2	2	2	3	1	3	1	2	3	1	2	2	1	2	3	1	1	2	2
sp|P27169|PON1_HUMANSerumparaoxonase/arylesterase1OS=HomosapiensOX=9606GN=PON1PE=1SV=3	sp|P27169|PON1_HUMANSerumparaoxonase/arylesterase1OS=HomosapiensOX=9606GN=PON1PE=1SV=3	P27169	1	1	1	sp|P27169|PON1_HUMAN Serum paraoxonase/arylesterase 1 OS=Homo sapiens OX=9606 GN=PON1 PE=1 SV=3	1	1	1	1	0	0	0	0	0	0	1	1	0	0	0	1	0	0	0	1	0	0	0	0	0	0	0	0	0	0	0	0	0	0	0	0	0	0	0	0	0	0	0
sp|P27348|1433T_HUMAN14-3-3proteinthetaOS=HomosapiensOX=9606GN=YWHAQPE=1SV=1	sp|P27348|1433T_HUMAN14-3-3proteinthetaOS=HomosapiensOX=9606GN=YWHAQPE=1SV=1	P27348	1	1	1	sp|P27348|1433T_HUMAN 14-3-3 protein theta OS=Homo sapiens OX=9606 GN=YWHAQ PE=1 SV=1	1	1	1	1	1	0	1	1	0	0	1	1	0	0	1	0	0	0	0	0	0	0	0	0	0	0	0	0	0	0	0	0	0	0	0	0	0	0	0	0	0	0	0
sp|P27824-3|CALX_HUMANIsoform3ofCalnexinOS=HomosapiensOX=9606GN=CANX;sp|P27824|CALX_HUMANCalnexinOS=HomosapiensOX=9606GN=CANXPE=1SV=2;sp|P27824-2|CALX_HUMANIsoform2ofCalnexinOS=HomosapiensOX=9606GN=CANX	sp|P27824-3|CALX_HUMANIsoform3ofCalnexinOS=HomosapiensOX=9606GN=CANX;sp|P27824|CALX_HUMANCalnexinOS=HomosapiensOX=9606GN=CANXPE=1SV=2;sp|P27824-2|CALX_HUMANIsoform2ofCalnexinOS=HomosapiensOX=9606GN=CANX	P27824-3	1;1;1	1;1;1	1;1;1	sp|P27824-3|CALX_HUMAN Isoform 3 of Calnexin OS=Homo sapiens OX=9606 GN=CANX;sp|P27824|CALX_HUMAN Calnexin OS=Homo sapiens OX=9606 GN=CANX PE=1 SV=2;sp|P27824-2|CALX_HUMAN Isoform 2 of Calnexin OS=Homo sapiens OX=9606 GN=CANX	3	1	1	1	1	1	1	1	0	0	0	0	0	0	0	0	0	0	0	0	0	0	0	0	1	1	0	0	1	0	0	0	0	0	0	0	0	1	0	0	0	0	1
sp|P28066-2|PSA5_HUMANIsoform2ofProteasomesubunitalphatype-5OS=HomosapiensOX=9606GN=PSMA5;sp|P28066|PSA5_HUMANProteasomesubunitalphatype-5OS=HomosapiensOX=9606GN=PSMA5PE=1SV=3	sp|P28066-2|PSA5_HUMANIsoform2ofProteasomesubunitalphatype-5OS=HomosapiensOX=9606GN=PSMA5;sp|P28066|PSA5_HUMANProteasomesubunitalphatype-5OS=HomosapiensOX=9606GN=PSMA5PE=1SV=3	P28066-2	1;1	1;1	1;1	sp|P28066-2|PSA5_HUMAN Isoform 2 of Proteasome subunit alpha type-5 OS=Homo sapiens OX=9606 GN=PSMA5;sp|P28066|PSA5_HUMAN Proteasome subunit alpha type-5 OS=Homo sapiens OX=9606 GN=PSMA5 PE=1 SV=3	2	1	1	1	1	1	1	1	1	0	1	0	1	1	1	1	1	1	0	0	1	1	1	1	1	1	1	1	1	1	0	1	1	0	1	1	0	1	0	0	0	0	1
sp|P29972-4|AQP1_HUMANIsoform4ofAquaporin-1OS=HomosapiensOX=9606GN=AQP1;sp|P29972-2|AQP1_HUMANIsoform2ofAquaporin-1OS=HomosapiensOX=9606GN=AQP1;sp|P29972-3|AQP1_HUMANIsoform3ofAquaporin-1OS=HomosapiensOX=9606GN=AQP1;sp|P29972|AQP1_HUMANAquaporin-1OS=HomosapiensOX=9606GN=AQP1PE=1SV=3	sp|P29972-4|AQP1_HUMANIsoform4ofAquaporin-1OS=HomosapiensOX=9606GN=AQP1;sp|P29972-2|AQP1_HUMANIsoform2ofAquaporin-1OS=HomosapiensOX=9606GN=AQP1;sp|P29972-3|AQP1_HUMANIsoform3ofAquaporin-1OS=HomosapiensOX=9606GN=AQP1;sp|P29972|AQP1_HUMANAquaporin-1OS=HomosapiensOX=9606GN=AQP1PE=1SV=3	P29972-4	1;1;1;1	1;1;1;1	1;1;1;1	sp|P29972-4|AQP1_HUMAN Isoform 4 of Aquaporin-1 OS=Homo sapiens OX=9606 GN=AQP1;sp|P29972-2|AQP1_HUMAN Isoform 2 of Aquaporin-1 OS=Homo sapiens OX=9606 GN=AQP1;sp|P29972-3|AQP1_HUMAN Isoform 3 of Aquaporin-1 OS=Homo sapiens OX=9606 GN=AQP1;sp|P29972|AQP1_H	4	1	1	1	0	0	0	0	0	0	1	1	0	0	1	0	0	0	0	0	0	0	0	0	0	0	0	0	0	0	0	0	0	0	0	0	0	0	0	0	0	0	0
sp|P30273|FCERG_HUMANHighaffinityimmunoglobulinepsilonreceptorsubunitgammaOS=HomosapiensOX=9606GN=FCER1GPE=1SV=1	sp|P30273|FCERG_HUMANHighaffinityimmunoglobulinepsilonreceptorsubunitgammaOS=HomosapiensOX=9606GN=FCER1GPE=1SV=1	P30273	1	1	1	sp|P30273|FCERG_HUMAN High affinity immunoglobulin epsilon receptor subunit gamma OS=Homo sapiens OX=9606 GN=FCER1G PE=1 SV=1	1	1	1	1	0	0	0	0	0	0	0	0	0	0	0	0	0	0	0	0	0	0	1	1	0	0	0	0	0	0	0	0	0	0	0	0	0	0	0	0	0	0	0
sp|P31946-2|1433B_HUMANIsoformShortof14-3-3proteinbeta/alphaOS=HomosapiensOX=9606GN=YWHAB;sp|P31946|1433B_HUMAN14-3-3proteinbeta/alphaOS=HomosapiensOX=9606GN=YWHABPE=1SV=3;sp|P61981|1433G_HUMAN14-3-3proteingammaOS=HomosapiensOX=9606GN=YWHAGPE=1SV=2	sp|P31946-2|1433B_HUMANIsoformShortof14-3-3proteinbeta/alphaOS=HomosapiensOX=9606GN=YWHAB;sp|P31946|1433B_HUMAN14-3-3proteinbeta/alphaOS=HomosapiensOX=9606GN=YWHABPE=1SV=3;sp|P61981|1433G_HUMAN14-3-3proteingammaOS=HomosapiensOX=9606GN=YWHAGPE=1SV=2	P31946-2	1;1;1	1;1;1	1;1;1	sp|P31946-2|1433B_HUMAN Isoform Short of 14-3-3 protein beta/alpha OS=Homo sapiens OX=9606 GN=YWHAB;sp|P31946|1433B_HUMAN 14-3-3 protein beta/alpha OS=Homo sapiens OX=9606 GN=YWHAB PE=1 SV=3;sp|P61981|1433G_HUMAN 14-3-3 protein gamma OS=Homo sapiens OX=960	3	1	1	1	0	1	1	1	1	1	0	0	1	1	1	1	1	1	0	0	1	1	0	1	1	1	1	0	1	1	0	1	0	1	1	1	0	1	1	0	0	0	1
sp|P31948-3|STIP1_HUMANIsoform3ofStress-induced-phosphoprotein1OS=HomosapiensOX=9606GN=STIP1;sp|P31948|STIP1_HUMANStress-induced-phosphoprotein1OS=HomosapiensOX=9606GN=STIP1PE=1SV=1;sp|P31948-2|STIP1_HUMANIsoform2ofStress-induced-phosphoprotein1OS=HomosapiensOX=9606GN=STIP1	sp|P31948-3|STIP1_HUMANIsoform3ofStress-induced-phosphoprotein1OS=HomosapiensOX=9606GN=STIP1;sp|P31948|STIP1_HUMANStress-induced-phosphoprotein1OS=HomosapiensOX=9606GN=STIP1PE=1SV=1;sp|P31948-2|STIP1_HUMANIsoform2ofStress-induced-phosphoprotein1OS=HomosapiensOX=9606GN=STIP1	P31948-3	1;1;1	1;1;1	1;1;1	sp|P31948-3|STIP1_HUMAN Isoform 3 of Stress-induced-phosphoprotein 1 OS=Homo sapiens OX=9606 GN=STIP1;sp|P31948|STIP1_HUMAN Stress-induced-phosphoprotein 1 OS=Homo sapiens OX=9606 GN=STIP1 PE=1 SV=1;sp|P31948-2|STIP1_HUMAN Isoform 2 of Stress-induced-phosp	3	1	1	1	1	1	1	0	0	0	1	1	0	0	1	1	0	0	0	0	0	0	0	1	0	0	0	0	0	1	0	0	0	0	0	0	0	0	0	0	0	0	0
sp|P35232-2|PHB_HUMANIsoform2ofProhibitinOS=HomosapiensOX=9606GN=PHB;sp|P35232|PHB_HUMANProhibitinOS=HomosapiensOX=9606GN=PHBPE=1SV=1	sp|P35232-2|PHB_HUMANIsoform2ofProhibitinOS=HomosapiensOX=9606GN=PHB;sp|P35232|PHB_HUMANProhibitinOS=HomosapiensOX=9606GN=PHBPE=1SV=1	P35232-2	1;1	1;1	1;1	sp|P35232-2|PHB_HUMAN Isoform 2 of Prohibitin OS=Homo sapiens OX=9606 GN=PHB;sp|P35232|PHB_HUMAN Prohibitin OS=Homo sapiens OX=9606 GN=PHB PE=1 SV=1	2	1	1	1	1	1	1	1	0	1	0	0	0	1	0	0	0	0	0	0	0	0	1	1	1	1	0	0	1	0	0	0	0	0	0	0	0	1	0	0	0	0	1
sp|P35542|SAA4_HUMANSerumamyloidA-4proteinOS=HomosapiensOX=9606GN=SAA4PE=1SV=2	sp|P35542|SAA4_HUMANSerumamyloidA-4proteinOS=HomosapiensOX=9606GN=SAA4PE=1SV=2	P35542	4	4	4	sp|P35542|SAA4_HUMAN Serum amyloid A-4 protein OS=Homo sapiens OX=9606 GN=SAA4 PE=1 SV=2	1	4	4	4	1	1	3	4	2	3	4	4	1	2	3	2	2	2	3	3	3	4	2	1	3	2	0	2	1	2	2	1	3	2	3	3	2	1	4	0	2	4	3
sp|P35579|MYH9_HUMANMyosin-9OS=HomosapiensOX=9606GN=MYH9PE=1SV=4;sp|P35579-2|MYH9_HUMANIsoform2ofMyosin-9OS=HomosapiensOX=9606GN=MYH9;sp|P35749-4|MYH11_HUMANIsoform4ofMyosin-11OS=HomosapiensOX=9606GN=MYH11;sp|P35749-3|MYH11_HUMANIsoform3ofMyosin-11OS=HomosapiensOX=9606GN=MYH11;sp|P35749|MYH11_HUMANMyosin-11OS=HomosapiensOX=9606GN=MYH11PE=1SV=3;sp|P35749-2|MYH11_HUMANIsoform2ofMyosin-11OS=Homosapi…	sp|P35579|MYH9_HUMANMyosin-9OS=HomosapiensOX=9606GN=MYH9PE=1SV=4;sp|P35579-2|MYH9_HUMANIsoform2ofMyosin-9OS=HomosapiensOX=9606GN=MYH9	P35579	46;24;1;1;1;1	46;24;1;1;1;1	46;24;1;1;1;1	sp|P35579|MYH9_HUMAN Myosin-9 OS=Homo sapiens OX=9606 GN=MYH9 PE=1 SV=4;sp|P35579-2|MYH9_HUMAN Isoform 2 of Myosin-9 OS=Homo sapiens OX=9606 GN=MYH9	6	46	46	46	30	26	23	22	15	15	30	21	17	16	27	17	15	15	6	26	7	18	16	12	23	24	9	8	17	15	0	11	7	9	9	11	1	14	17	3	0	8	27
sp|P35613-3|BASI_HUMANIsoform3ofBasiginOS=HomosapiensOX=9606GN=BSG;sp|P35613-4|BASI_HUMANIsoform4ofBasiginOS=HomosapiensOX=9606GN=BSG;sp|P35613-2|BASI_HUMANIsoform2ofBasiginOS=HomosapiensOX=9606GN=BSG;sp|P35613|BASI_HUMANBasiginOS=HomosapiensOX=9606GN=BSGPE=1SV=2	sp|P35613-3|BASI_HUMANIsoform3ofBasiginOS=HomosapiensOX=9606GN=BSG;sp|P35613-4|BASI_HUMANIsoform4ofBasiginOS=HomosapiensOX=9606GN=BSG;sp|P35613-2|BASI_HUMANIsoform2ofBasiginOS=HomosapiensOX=9606GN=BSG;sp|P35613|BASI_HUMANBasiginOS=HomosapiensOX=9606GN=BSGPE=1SV=2	P35613-3	1;1;1;1	1;1;1;1	1;1;1;1	sp|P35613-3|BASI_HUMAN Isoform 3 of Basigin OS=Homo sapiens OX=9606 GN=BSG;sp|P35613-4|BASI_HUMAN Isoform 4 of Basigin OS=Homo sapiens OX=9606 GN=BSG;sp|P35613-2|BASI_HUMAN Isoform 2 of Basigin OS=Homo sapiens OX=9606 GN=BSG;sp|P35613|BASI_HUMAN Basigin OS	4	1	1	1	1	1	1	0	1	0	1	1	1	0	1	1	0	0	0	0	1	0	1	1	0	0	0	0	0	0	0	0	0	0	0	0	0	0	0	0	0	0	0
sp|P35858|ALS_HUMANInsulin-likegrowthfactor-bindingproteincomplexacidlabilesubunitOS=HomosapiensOX=9606GN=IGFALSPE=1SV=1;sp|P35858-2|ALS_HUMANIsoform2ofInsulin-likegrowthfactor-bindingproteincomplexacidlabilesubunitOS=HomosapiensOX=9606GN=IGFALS	sp|P35858|ALS_HUMANInsulin-likegrowthfactor-bindingproteincomplexacidlabilesubunitOS=HomosapiensOX=9606GN=IGFALSPE=1SV=1;sp|P35858-2|ALS_HUMANIsoform2ofInsulin-likegrowthfactor-bindingproteincomplexacidlabilesubunitOS=HomosapiensOX=9606GN=IGFALS	P35858	2;2	2;2	2;2	sp|P35858|ALS_HUMAN Insulin-like growth factor-binding protein complex acid labile subunit OS=Homo sapiens OX=9606 GN=IGFALS PE=1 SV=1;sp|P35858-2|ALS_HUMAN Isoform 2 of Insulin-like growth factor-binding protein complex acid labile subunit OS=Homo sapiens	2	2	2	2	0	0	1	1	0	0	1	1	2	2	1	0	1	1	0	0	0	1	0	0	1	1	0	0	1	0	0	1	0	1	1	0	0	0	0	0	0	1	0
sp|P40939|ECHA_HUMANTrifunctionalenzymesubunitalpha,mitochondrialOS=HomosapiensOX=9606GN=HADHAPE=1SV=2	sp|P40939|ECHA_HUMANTrifunctionalenzymesubunitalpha,mitochondrialOS=HomosapiensOX=9606GN=HADHAPE=1SV=2	P40939	1	1	1	sp|P40939|ECHA_HUMAN Trifunctional enzyme subunit alpha, mitochondrial OS=Homo sapiens OX=9606 GN=HADHA PE=1 SV=2	1	1	1	1	1	1	0	0	0	0	0	0	0	0	0	0	0	0	0	0	0	0	0	0	0	0	0	0	0	0	0	0	0	0	0	0	0	0	0	0	0	0	0
sp|P42566|EPS15_HUMANEpidermalgrowthfactorreceptorsubstrate15OS=HomosapiensOX=9606GN=EPS15PE=1SV=2	sp|P42566|EPS15_HUMANEpidermalgrowthfactorreceptorsubstrate15OS=HomosapiensOX=9606GN=EPS15PE=1SV=2	P42566	1	1	1	sp|P42566|EPS15_HUMAN Epidermal growth factor receptor substrate 15 OS=Homo sapiens OX=9606 GN=EPS15 PE=1 SV=2	1	1	1	1	1	1	0	0	0	0	0	0	0	0	0	0	0	0	0	0	0	0	0	0	0	0	0	0	0	0	0	0	0	0	0	0	0	0	0	0	0	0	0
sp|P43304-2|GPDM_HUMANIsoform2ofGlycerol-3-phosphatedehydrogenase,mitochondrialOS=HomosapiensOX=9606GN=GPD2;sp|P43304|GPDM_HUMANGlycerol-3-phosphatedehydrogenase,mitochondrialOS=HomosapiensOX=9606GN=GPD2PE=1SV=3	sp|P43304-2|GPDM_HUMANIsoform2ofGlycerol-3-phosphatedehydrogenase,mitochondrialOS=HomosapiensOX=9606GN=GPD2;sp|P43304|GPDM_HUMANGlycerol-3-phosphatedehydrogenase,mitochondrialOS=HomosapiensOX=9606GN=GPD2PE=1SV=3	P43304-2	1;1	1;1	1;1	sp|P43304-2|GPDM_HUMAN Isoform 2 of Glycerol-3-phosphate dehydrogenase, mitochondrial OS=Homo sapiens OX=9606 GN=GPD2;sp|P43304|GPDM_HUMAN Glycerol-3-phosphate dehydrogenase, mitochondrial OS=Homo sapiens OX=9606 GN=GPD2 PE=1 SV=3	2	1	1	1	1	1	1	1	0	0	0	0	0	0	1	0	0	1	0	0	0	0	0	0	1	1	0	0	0	0	0	0	0	0	0	0	0	0	0	0	0	0	1
sp|P49411|EFTU_HUMANElongationfactorTu,mitochondrialOS=HomosapiensOX=9606GN=TUFMPE=1SV=2	sp|P49411|EFTU_HUMANElongationfactorTu,mitochondrialOS=HomosapiensOX=9606GN=TUFMPE=1SV=2	P49411	1	1	1	sp|P49411|EFTU_HUMAN Elongation factor Tu, mitochondrial OS=Homo sapiens OX=9606 GN=TUFM PE=1 SV=2	1	1	1	1	1	1	0	0	0	0	0	0	0	0	0	0	0	0	0	0	0	0	0	0	0	0	0	0	0	0	0	0	0	0	0	0	0	0	0	0	0	0	0
sp|P50148|GNAQ_HUMANGuaninenucleotide-bindingproteinG(q)subunitalphaOS=HomosapiensOX=9606GN=GNAQPE=1SV=4	sp|P50148|GNAQ_HUMANGuaninenucleotide-bindingproteinG(q)subunitalphaOS=HomosapiensOX=9606GN=GNAQPE=1SV=4	P50148	1	1	1	sp|P50148|GNAQ_HUMAN Guanine nucleotide-binding protein G(q) subunit alpha OS=Homo sapiens OX=9606 GN=GNAQ PE=1 SV=4	1	1	1	1	1	1	0	0	0	0	1	0	0	0	1	0	0	0	0	0	0	0	0	0	0	0	0	0	0	0	0	0	0	0	0	0	0	0	0	0	0	0	1
sp|P52907|CAZA1_HUMANF-actin-cappingproteinsubunitalpha-1OS=HomosapiensOX=9606GN=CAPZA1PE=1SV=3	sp|P52907|CAZA1_HUMANF-actin-cappingproteinsubunitalpha-1OS=HomosapiensOX=9606GN=CAPZA1PE=1SV=3	P52907	1	1	1	sp|P52907|CAZA1_HUMAN F-actin-capping protein subunit alpha-1 OS=Homo sapiens OX=9606 GN=CAPZA1 PE=1 SV=3	1	1	1	1	1	0	1	1	0	0	1	1	0	0	1	1	0	0	0	0	0	0	0	0	0	0	0	0	0	0	0	0	0	0	0	0	0	0	0	0	0	0	0
sp|P55072|TERA_HUMANTransitionalendoplasmicreticulumATPaseOS=HomosapiensOX=9606GN=VCPPE=1SV=4	sp|P55072|TERA_HUMANTransitionalendoplasmicreticulumATPaseOS=HomosapiensOX=9606GN=VCPPE=1SV=4	P55072	1	1	1	sp|P55072|TERA_HUMAN Transitional endoplasmic reticulum ATPase OS=Homo sapiens OX=9606 GN=VCP PE=1 SV=4	1	1	1	1	1	1	0	1	0	0	1	1	0	0	1	0	0	0	0	1	0	0	0	0	0	0	0	1	0	0	0	1	0	0	0	0	0	0	1	0	0	0	0
sp|P60033|CD81_HUMANCD81antigenOS=HomosapiensOX=9606GN=CD81PE=1SV=1	sp|P60033|CD81_HUMANCD81antigenOS=HomosapiensOX=9606GN=CD81PE=1SV=1	P60033	1	1	1	sp|P60033|CD81_HUMAN CD81 antigen OS=Homo sapiens OX=9606 GN=CD81 PE=1 SV=1	1	1	1	1	0	0	1	1	0	0	1	1	0	0	1	0	1	1	0	0	0	0	0	0	0	0	0	0	1	1	0	0	0	0	0	0	0	0	1	0	0	0	0
sp|P60660|MYL6_HUMANMyosinlightpolypeptide6OS=HomosapiensOX=9606GN=MYL6PE=1SV=2;sp|P60660-2|MYL6_HUMANIsoformSmoothmuscleofMyosinlightpolypeptide6OS=HomosapiensOX=9606GN=MYL6;sp|P14649|MYL6B_HUMANMyosinlightchain6BOS=HomosapiensOX=9606GN=MYL6BPE=1SV=1	sp|P60660|MYL6_HUMANMyosinlightpolypeptide6OS=HomosapiensOX=9606GN=MYL6PE=1SV=2;sp|P60660-2|MYL6_HUMANIsoformSmoothmuscleofMyosinlightpolypeptide6OS=HomosapiensOX=9606GN=MYL6	P60660	3;3;1	3;3;1	3;3;1	sp|P60660|MYL6_HUMAN Myosin light polypeptide 6 OS=Homo sapiens OX=9606 GN=MYL6 PE=1 SV=2;sp|P60660-2|MYL6_HUMAN Isoform Smooth muscle of Myosin light polypeptide 6 OS=Homo sapiens OX=9606 GN=MYL6	3	3	3	3	3	2	2	2	1	2	3	3	1	1	3	2	1	2	2	2	2	2	2	2	3	1	1	1	0	0	0	1	0	1	1	2	0	2	2	0	0	0	3
sp|P60709|ACTB_HUMANActin,cytoplasmic1OS=HomosapiensOX=9606GN=ACTBPE=1SV=1;sp|P63261|ACTG_HUMANActin,cytoplasmic2OS=HomosapiensOX=9606GN=ACTG1PE=1SV=1;sp|P63267|ACTH_HUMANActin,gamma-entericsmoothmuscleOS=HomosapiensOX=9606GN=ACTG2PE=1SV=1;sp|P62736|ACTA_HUMANActin,aorticsmoothmuscleOS=HomosapiensOX=9606GN=ACTA2PE=1SV=1;sp|P63267-2|ACTH_HUMANIsoform2ofActin,gamma-entericsmoothmuscleOS=Homosapiens…	sp|P60709|ACTB_HUMANActin,cytoplasmic1OS=HomosapiensOX=9606GN=ACTBPE=1SV=1;sp|P63261|ACTG_HUMANActin,cytoplasmic2OS=HomosapiensOX=9606GN=ACTG1PE=1SV=1	P60709	19;17;9;9;5;3;1;1	19;17;9;9;5;3;1;1	10;8;0;0;0;0;0;0	sp|P60709|ACTB_HUMAN Actin, cytoplasmic 1 OS=Homo sapiens OX=9606 GN=ACTB PE=1 SV=1;sp|P63261|ACTG_HUMAN Actin, cytoplasmic 2 OS=Homo sapiens OX=9606 GN=ACTG1 PE=1 SV=1	8	19	19	10	10	10	12	11	9	8	14	12	10	11	14	11	11	12	5	15	6	11	10	8	11	11	6	8	11	9	1	8	8	9	10	9	2	11	11	1	0	7	11
sp|P60900-3|PSA6_HUMANIsoform3ofProteasomesubunitalphatype-6OS=HomosapiensOX=9606GN=PSMA6;sp|P60900-2|PSA6_HUMANIsoform2ofProteasomesubunitalphatype-6OS=HomosapiensOX=9606GN=PSMA6;sp|P60900|PSA6_HUMANProteasomesubunitalphatype-6OS=HomosapiensOX=9606GN=PSMA6PE=1SV=1	sp|P60900-3|PSA6_HUMANIsoform3ofProteasomesubunitalphatype-6OS=HomosapiensOX=9606GN=PSMA6;sp|P60900-2|PSA6_HUMANIsoform2ofProteasomesubunitalphatype-6OS=HomosapiensOX=9606GN=PSMA6;sp|P60900|PSA6_HUMANProteasomesubunitalphatype-6OS=HomosapiensOX=9606GN=PSMA6PE=1SV=1	P60900-3	1;1;1	1;1;1	1;1;1	sp|P60900-3|PSA6_HUMAN Isoform 3 of Proteasome subunit alpha type-6 OS=Homo sapiens OX=9606 GN=PSMA6;sp|P60900-2|PSA6_HUMAN Isoform 2 of Proteasome subunit alpha type-6 OS=Homo sapiens OX=9606 GN=PSMA6;sp|P60900|PSA6_HUMAN Proteasome subunit alpha type-6 O	3	1	1	1	0	0	1	1	0	1	1	0	1	1	1	0	1	1	0	1	0	1	0	0	1	1	1	1	1	0	0	1	0	1	0	0	0	1	0	0	0	1	1
sp|P61769|B2MG_HUMANBeta-2-microglobulinOS=HomosapiensOX=9606GN=B2MPE=1SV=1	sp|P61769|B2MG_HUMANBeta-2-microglobulinOS=HomosapiensOX=9606GN=B2MPE=1SV=1	P61769	1	1	1	sp|P61769|B2MG_HUMAN Beta-2-microglobulin OS=Homo sapiens OX=9606 GN=B2M PE=1 SV=1	1	1	1	1	0	0	0	0	0	0	1	0	0	0	0	0	0	0	0	0	0	0	0	0	0	0	0	0	0	0	0	0	0	0	0	0	0	0	0	0	0	0	0
sp|P62258|1433E_HUMAN14-3-3proteinepsilonOS=HomosapiensOX=9606GN=YWHAEPE=1SV=1;sp|P62258-2|1433E_HUMANIsoformSVof14-3-3proteinepsilonOS=HomosapiensOX=9606GN=YWHAE	sp|P62258|1433E_HUMAN14-3-3proteinepsilonOS=HomosapiensOX=9606GN=YWHAEPE=1SV=1;sp|P62258-2|1433E_HUMANIsoformSVof14-3-3proteinepsilonOS=HomosapiensOX=9606GN=YWHAE	P62258	2;1	2;1	2;1	sp|P62258|1433E_HUMAN 14-3-3 protein epsilon OS=Homo sapiens OX=9606 GN=YWHAE PE=1 SV=1;sp|P62258-2|1433E_HUMAN Isoform SV of 14-3-3 protein epsilon OS=Homo sapiens OX=9606 GN=YWHAE	2	2	2	2	2	2	2	2	1	1	2	2	1	1	2	1	1	1	1	0	1	1	0	0	1	1	0	1	1	1	0	0	0	0	0	0	0	1	1	0	0	0	0
sp|P62753|RS6_HUMAN40SribosomalproteinS6OS=HomosapiensOX=9606GN=RPS6PE=1SV=1	sp|P62753|RS6_HUMAN40SribosomalproteinS6OS=HomosapiensOX=9606GN=RPS6PE=1SV=1	P62753	1	1	1	sp|P62753|RS6_HUMAN 40S ribosomal protein S6 OS=Homo sapiens OX=9606 GN=RPS6 PE=1 SV=1	1	1	1	1	0	0	0	0	0	0	1	1	0	0	0	0	0	0	0	0	0	0	0	0	0	0	0	0	1	0	0	0	0	0	0	0	0	0	0	0	0	0	0
sp|P62820-3|RAB1A_HUMANIsoform3ofRas-relatedproteinRab-1AOS=HomosapiensOX=9606GN=RAB1A;sp|P62820-2|RAB1A_HUMANIsoform2ofRas-relatedproteinRab-1AOS=HomosapiensOX=9606GN=RAB1A;sp|P62820|RAB1A_HUMANRas-relatedproteinRab-1AOS=HomosapiensOX=9606GN=RAB1APE=1SV=3	sp|P62820-3|RAB1A_HUMANIsoform3ofRas-relatedproteinRab-1AOS=HomosapiensOX=9606GN=RAB1A;sp|P62820-2|RAB1A_HUMANIsoform2ofRas-relatedproteinRab-1AOS=HomosapiensOX=9606GN=RAB1A;sp|P62820|RAB1A_HUMANRas-relatedproteinRab-1AOS=HomosapiensOX=9606GN=RAB1APE=1SV=3	P62820-3	1;1;1	1;1;1	1;1;1	sp|P62820-3|RAB1A_HUMAN Isoform 3 of Ras-related protein Rab-1A OS=Homo sapiens OX=9606 GN=RAB1A;sp|P62820-2|RAB1A_HUMAN Isoform 2 of Ras-related protein Rab-1A OS=Homo sapiens OX=9606 GN=RAB1A;sp|P62820|RAB1A_HUMAN Ras-related protein Rab-1A OS=Homo sapie	3	1	1	1	0	0	0	0	0	0	0	0	0	0	0	0	0	0	0	0	0	0	0	1	0	0	0	0	0	0	0	0	0	0	0	0	0	0	0	0	0	0	0
sp|P62873-2|GBB1_HUMANIsoform2ofGuaninenucleotide-bindingproteinG(I)/G(S)/G(T)subunitbeta-1OS=HomosapiensOX=9606GN=GNB1;sp|P62873|GBB1_HUMANGuaninenucleotide-bindingproteinG(I)/G(S)/G(T)subunitbeta-1OS=HomosapiensOX=9606GN=GNB1PE=1SV=3	sp|P62873-2|GBB1_HUMANIsoform2ofGuaninenucleotide-bindingproteinG(I)/G(S)/G(T)subunitbeta-1OS=HomosapiensOX=9606GN=GNB1;sp|P62873|GBB1_HUMANGuaninenucleotide-bindingproteinG(I)/G(S)/G(T)subunitbeta-1OS=HomosapiensOX=9606GN=GNB1PE=1SV=3	P62873-2	2;2	2;2	2;2	sp|P62873-2|GBB1_HUMAN Isoform 2 of Guanine nucleotide-binding protein G(I)/G(S)/G(T) subunit beta-1 OS=Homo sapiens OX=9606 GN=GNB1;sp|P62873|GBB1_HUMAN Guanine nucleotide-binding protein G(I)/G(S)/G(T) subunit beta-1 OS=Homo sapiens OX=9606 GN=GNB1 PE=1	2	2	2	2	1	1	1	1	1	1	2	0	0	1	1	0	1	1	0	1	0	1	0	0	1	1	1	1	1	0	0	1	0	1	1	1	0	0	0	0	0	1	1
sp|P62879|GBB2_HUMANGuaninenucleotide-bindingproteinG(I)/G(S)/G(T)subunitbeta-2OS=HomosapiensOX=9606GN=GNB2PE=1SV=3	sp|P62879|GBB2_HUMANGuaninenucleotide-bindingproteinG(I)/G(S)/G(T)subunitbeta-2OS=HomosapiensOX=9606GN=GNB2PE=1SV=3	P62879	1	1	1	sp|P62879|GBB2_HUMAN Guanine nucleotide-binding protein G(I)/G(S)/G(T) subunit beta-2 OS=Homo sapiens OX=9606 GN=GNB2 PE=1 SV=3	1	1	1	1	0	0	0	0	0	0	1	1	0	0	1	0	0	0	0	0	1	0	0	0	0	0	0	0	0	0	0	0	0	0	0	0	0	0	0	0	0	0	0
sp|P62937-2|PPIA_HUMANIsoform2ofPeptidyl-prolylcis-transisomeraseAOS=HomosapiensOX=9606GN=PPIA;sp|P62937|PPIA_HUMANPeptidyl-prolylcis-transisomeraseAOS=HomosapiensOX=9606GN=PPIAPE=1SV=2	sp|P62937-2|PPIA_HUMANIsoform2ofPeptidyl-prolylcis-transisomeraseAOS=HomosapiensOX=9606GN=PPIA;sp|P62937|PPIA_HUMANPeptidyl-prolylcis-transisomeraseAOS=HomosapiensOX=9606GN=PPIAPE=1SV=2	P62937-2	1;1	1;1	1;1	sp|P62937-2|PPIA_HUMAN Isoform 2 of Peptidyl-prolyl cis-trans isomerase A OS=Homo sapiens OX=9606 GN=PPIA;sp|P62937|PPIA_HUMAN Peptidyl-prolyl cis-trans isomerase A OS=Homo sapiens OX=9606 GN=PPIA PE=1 SV=2	2	1	1	1	1	0	1	1	0	0	1	1	0	0	1	0	0	0	0	1	1	0	0	0	0	0	0	1	0	0	0	1	0	0	1	0	0	0	0	0	0	0	1
sp|P63000|RAC1_HUMANRas-relatedC3botulinumtoxinsubstrate1OS=HomosapiensOX=9606GN=RAC1PE=1SV=1;sp|P63000-2|RAC1_HUMANIsoformBofRas-relatedC3botulinumtoxinsubstrate1OS=HomosapiensOX=9606GN=RAC1	sp|P63000|RAC1_HUMANRas-relatedC3botulinumtoxinsubstrate1OS=HomosapiensOX=9606GN=RAC1PE=1SV=1;sp|P63000-2|RAC1_HUMANIsoformBofRas-relatedC3botulinumtoxinsubstrate1OS=HomosapiensOX=9606GN=RAC1	P63000	1;1	1;1	1;1	sp|P63000|RAC1_HUMAN Ras-related C3 botulinum toxin substrate 1 OS=Homo sapiens OX=9606 GN=RAC1 PE=1 SV=1;sp|P63000-2|RAC1_HUMAN Isoform B of Ras-related C3 botulinum toxin substrate 1 OS=Homo sapiens OX=9606 GN=RAC1	2	1	1	1	1	1	0	0	0	0	1	1	0	1	1	1	0	0	0	0	0	0	0	0	1	1	0	0	1	0	0	0	0	0	1	1	0	1	0	0	0	0	1
sp|P63104|1433Z_HUMAN14-3-3proteinzeta/deltaOS=HomosapiensOX=9606GN=YWHAZPE=1SV=1	sp|P63104|1433Z_HUMAN14-3-3proteinzeta/deltaOS=HomosapiensOX=9606GN=YWHAZPE=1SV=1	P63104	3	3	3	sp|P63104|1433Z_HUMAN 14-3-3 protein zeta/delta OS=Homo sapiens OX=9606 GN=YWHAZ PE=1 SV=1	1	3	3	3	3	3	2	2	1	1	2	1	1	2	2	1	1	2	0	2	0	2	0	1	1	2	1	1	3	1	0	1	1	1	0	0	0	1	0	0	0	0	2
sp|P67936|TPM4_HUMANTropomyosinalpha-4chainOS=HomosapiensOX=9606GN=TPM4PE=1SV=3	sp|P67936|TPM4_HUMANTropomyosinalpha-4chainOS=HomosapiensOX=9606GN=TPM4PE=1SV=3	P67936	2	2	1	sp|P67936|TPM4_HUMAN Tropomyosin alpha-4 chain OS=Homo sapiens OX=9606 GN=TPM4 PE=1 SV=3	1	2	2	1	1	1	1	1	1	1	1	1	2	1	1	1	1	1	2	1	1	1	1	1	1	2	1	1	1	1	0	1	1	1	1	1	0	1	1	0	0	1	1
sp|P68133|ACTS_HUMANActin,alphaskeletalmuscleOS=HomosapiensOX=9606GN=ACTA1PE=1SV=1;sp|P68032|ACTC_HUMANActin,alphacardiacmuscle1OS=HomosapiensOX=9606GN=ACTC1PE=1SV=1	sp|P68133|ACTS_HUMANActin,alphaskeletalmuscleOS=HomosapiensOX=9606GN=ACTA1PE=1SV=1;sp|P68032|ACTC_HUMANActin,alphacardiacmuscle1OS=HomosapiensOX=9606GN=ACTC1PE=1SV=1	P68133	10;10	1;1	1;1	sp|P68133|ACTS_HUMAN Actin, alpha skeletal muscle OS=Homo sapiens OX=9606 GN=ACTA1 PE=1 SV=1;sp|P68032|ACTC_HUMAN Actin, alpha cardiac muscle 1 OS=Homo sapiens OX=9606 GN=ACTC1 PE=1 SV=1	2	10	1	1	7	7	8	8	7	6	7	7	8	8	7	7	6	8	4	7	5	6	8	7	7	7	5	6	7	5	1	5	5	6	7	6	2	8	7	1	0	6	8
sp|P68104-2|EF1A1_HUMANIsoform2ofElongationfactor1-alpha1OS=HomosapiensOX=9606GN=EEF1A1;sp|Q5VTE0|EF1A3_HUMANPutativeelongationfactor1-alpha-like3OS=HomosapiensOX=9606GN=EEF1A1P5PE=5SV=1;sp|P68104|EF1A1_HUMANElongationfactor1-alpha1OS=HomosapiensOX=9606GN=EEF1A1PE=1SV=1;sp|Q05639|EF1A2_HUMANElongationfactor1-alpha2OS=HomosapiensOX=9606GN=EEF1A2PE=1SV=1	sp|P68104-2|EF1A1_HUMANIsoform2ofElongationfactor1-alpha1OS=HomosapiensOX=9606GN=EEF1A1;sp|Q5VTE0|EF1A3_HUMANPutativeelongationfactor1-alpha-like3OS=HomosapiensOX=9606GN=EEF1A1P5PE=5SV=1;sp|P68104|EF1A1_HUMANElongationfactor1-alpha1OS=HomosapiensOX=9606GN=EEF1A1PE=1SV=1	P68104-2	3;3;3;1	3;3;3;1	3;3;3;1	sp|P68104-2|EF1A1_HUMAN Isoform 2 of Elongation factor 1-alpha 1 OS=Homo sapiens OX=9606 GN=EEF1A1;sp|Q5VTE0|EF1A3_HUMAN Putative elongation factor 1-alpha-like 3 OS=Homo sapiens OX=9606 GN=EEF1A1P5 PE=5 SV=1;sp|P68104|EF1A1_HUMAN Elongation factor 1-alpha	4	3	3	3	2	1	0	0	0	0	3	3	0	0	0	0	0	0	0	0	0	0	0	0	0	0	0	0	0	0	0	0	0	0	0	0	0	0	0	0	0	0	0
sp|Q71U36-2|TBA1A_HUMANIsoform2ofTubulinalpha-1AchainOS=HomosapiensOX=9606GN=TUBA1A;sp|Q71U36|TBA1A_HUMANTubulinalpha-1AchainOS=HomosapiensOX=9606GN=TUBA1APE=1SV=1;sp|P68363|TBA1B_HUMANTubulinalpha-1BchainOS=HomosapiensOX=9606GN=TUBA1BPE=1SV=1;sp|P68363-2|TBA1B_HUMANIsoform2ofTubulinalpha-1BchainOS=HomosapiensOX=9606GN=TUBA1B;sp|Q9NY65-2|TBA8_HUMANIsoform2ofTubulinalpha-8chainOS=HomosapiensOX=960…	sp|Q71U36-2|TBA1A_HUMANIsoform2ofTubulinalpha-1AchainOS=HomosapiensOX=9606GN=TUBA1A;sp|Q71U36|TBA1A_HUMANTubulinalpha-1AchainOS=HomosapiensOX=9606GN=TUBA1APE=1SV=1;sp|P68363|TBA1B_HUMANTubulinalpha-1BchainOS=HomosapiensOX=9606GN=TUBA1BPE=1SV=1	Q71U36-2	5;5;5;2;2;2;2;2;2;2	5;5;5;2;2;2;2;2;2;2	0;0;0;0;0;0;0;0;0;0	sp|Q71U36-2|TBA1A_HUMAN Isoform 2 of Tubulin alpha-1A chain OS=Homo sapiens OX=9606 GN=TUBA1A;sp|Q71U36|TBA1A_HUMAN Tubulin alpha-1A chain OS=Homo sapiens OX=9606 GN=TUBA1A PE=1 SV=1;sp|P68363|TBA1B_HUMAN Tubulin alpha-1B chain OS=Homo sapiens OX=9606 GN=T	10	5	5	0	4	4	4	4	3	3	3	1	4	3	2	1	2	3	0	3	1	3	0	1	3	3	1	2	2	1	0	1	1	2	2	2	0	1	1	0	0	2	3
sp|P68371|TBB4B_HUMANTubulinbeta-4BchainOS=HomosapiensOX=9606GN=TUBB4BPE=1SV=1;sp|Q9BVA1|TBB2B_HUMANTubulinbeta-2BchainOS=HomosapiensOX=9606GN=TUBB2BPE=1SV=1;sp|Q13885|TBB2A_HUMANTubulinbeta-2AchainOS=HomosapiensOX=9606GN=TUBB2APE=1SV=1;sp|P04350|TBB4A_HUMANTubulinbeta-4AchainOS=HomosapiensOX=9606GN=TUBB4APE=1SV=2	sp|P68371|TBB4B_HUMANTubulinbeta-4BchainOS=HomosapiensOX=9606GN=TUBB4BPE=1SV=1;sp|Q9BVA1|TBB2B_HUMANTubulinbeta-2BchainOS=HomosapiensOX=9606GN=TUBB2BPE=1SV=1;sp|Q13885|TBB2A_HUMANTubulinbeta-2AchainOS=HomosapiensOX=9606GN=TUBB2APE=1SV=1;sp|P04350|TBB4A_HUMANTubulinbeta-4AchainOS=HomosapiensOX=9606GN=TUBB4APE=1SV=2	P68371	4;3;3;2	4;3;3;2	2;1;1;1	sp|P68371|TBB4B_HUMAN Tubulin beta-4B chain OS=Homo sapiens OX=9606 GN=TUBB4B PE=1 SV=1;sp|Q9BVA1|TBB2B_HUMAN Tubulin beta-2B chain OS=Homo sapiens OX=9606 GN=TUBB2B PE=1 SV=1;sp|Q13885|TBB2A_HUMAN Tubulin beta-2A chain OS=Homo sapiens OX=9606 GN=TUBB2A PE	4	4	4	2	2	3	1	1	0	1	2	1	2	2	1	1	1	2	1	2	1	1	1	1	2	2	1	1	1	1	0	0	0	1	0	0	0	1	0	0	0	1	3
sp|P68871|HBB_HUMANHemoglobinsubunitbetaOS=HomosapiensOX=9606GN=HBBPE=1SV=2	sp|P68871|HBB_HUMANHemoglobinsubunitbetaOS=HomosapiensOX=9606GN=HBBPE=1SV=2	P68871	16	16	11	sp|P68871|HBB_HUMAN Hemoglobin subunit beta OS=Homo sapiens OX=9606 GN=HBB PE=1 SV=2	1	16	16	11	4	4	10	10	8	9	10	7	11	13	11	6	13	13	7	11	6	14	6	6	8	8	5	6	8	7	3	5	5	8	6	6	2	10	8	1	3	10	12
sp|P69905|HBA_HUMANHemoglobinsubunitalphaOS=HomosapiensOX=9606GN=HBA1PE=1SV=2	sp|P69905|HBA_HUMANHemoglobinsubunitalphaOS=HomosapiensOX=9606GN=HBA1PE=1SV=2	P69905	18	18	16	sp|P69905|HBA_HUMAN Hemoglobin subunit alpha OS=Homo sapiens OX=9606 GN=HBA1 PE=1 SV=2	1	18	18	16	8	7	14	13	11	10	13	8	15	14	14	8	14	12	8	15	9	16	6	6	9	8	8	11	13	11	4	10	8	14	10	9	3	8	7	3	3	10	13
sp|P78509-3|RELN_HUMANIsoform3ofReelinOS=HomosapiensOX=9606GN=RELN;sp|P78509-2|RELN_HUMANIsoform2ofReelinOS=HomosapiensOX=9606GN=RELN;sp|P78509|RELN_HUMANReelinOS=HomosapiensOX=9606GN=RELNPE=1SV=3	sp|P78509-3|RELN_HUMANIsoform3ofReelinOS=HomosapiensOX=9606GN=RELN;sp|P78509-2|RELN_HUMANIsoform2ofReelinOS=HomosapiensOX=9606GN=RELN;sp|P78509|RELN_HUMANReelinOS=HomosapiensOX=9606GN=RELNPE=1SV=3	P78509-3	3;3;3	3;3;3	3;3;3	sp|P78509-3|RELN_HUMAN Isoform 3 of Reelin OS=Homo sapiens OX=9606 GN=RELN;sp|P78509-2|RELN_HUMAN Isoform 2 of Reelin OS=Homo sapiens OX=9606 GN=RELN;sp|P78509|RELN_HUMAN Reelin OS=Homo sapiens OX=9606 GN=RELN PE=1 SV=3	3	3	3	3	0	0	0	0	0	0	3	1	0	0	0	2	0	0	0	0	0	0	0	0	0	0	0	0	0	0	0	0	0	0	0	0	0	0	0	0	0	0	0
sp|Q00610-2|CLH1_HUMANIsoform2ofClathrinheavychain1OS=HomosapiensOX=9606GN=CLTC;sp|Q00610|CLH1_HUMANClathrinheavychain1OS=HomosapiensOX=9606GN=CLTCPE=1SV=5	sp|Q00610-2|CLH1_HUMANIsoform2ofClathrinheavychain1OS=HomosapiensOX=9606GN=CLTC;sp|Q00610|CLH1_HUMANClathrinheavychain1OS=HomosapiensOX=9606GN=CLTCPE=1SV=5	Q00610-2	1;1	1;1	1;1	sp|Q00610-2|CLH1_HUMAN Isoform 2 of Clathrin heavy chain 1 OS=Homo sapiens OX=9606 GN=CLTC;sp|Q00610|CLH1_HUMAN Clathrin heavy chain 1 OS=Homo sapiens OX=9606 GN=CLTC PE=1 SV=5	2	1	1	1	1	1	1	1	0	0	1	1	1	1	1	1	0	1	0	0	0	1	0	0	1	1	0	1	0	1	0	0	0	0	0	0	0	0	0	0	0	0	1
sp|Q01518-2|CAP1_HUMANIsoform2ofAdenylylcyclase-associatedprotein1OS=HomosapiensOX=9606GN=CAP1;sp|Q01518|CAP1_HUMANAdenylylcyclase-associatedprotein1OS=HomosapiensOX=9606GN=CAP1PE=1SV=5	sp|Q01518-2|CAP1_HUMANIsoform2ofAdenylylcyclase-associatedprotein1OS=HomosapiensOX=9606GN=CAP1;sp|Q01518|CAP1_HUMANAdenylylcyclase-associatedprotein1OS=HomosapiensOX=9606GN=CAP1PE=1SV=5	Q01518-2	1;1	1;1	1;1	sp|Q01518-2|CAP1_HUMAN Isoform 2 of Adenylyl cyclase-associated protein 1 OS=Homo sapiens OX=9606 GN=CAP1;sp|Q01518|CAP1_HUMAN Adenylyl cyclase-associated protein 1 OS=Homo sapiens OX=9606 GN=CAP1 PE=1 SV=5	2	1	1	1	1	1	1	1	1	1	1	0	0	1	1	0	1	1	0	0	0	1	1	0	1	1	1	1	1	0	0	1	0	1	1	1	0	0	0	0	0	1	1
sp|Q01650|LAT1_HUMANLargeneutralaminoacidstransportersmallsubunit1OS=HomosapiensOX=9606GN=SLC7A5PE=1SV=2	sp|Q01650|LAT1_HUMANLargeneutralaminoacidstransportersmallsubunit1OS=HomosapiensOX=9606GN=SLC7A5PE=1SV=2	Q01650	1	1	1	sp|Q01650|LAT1_HUMAN Large neutral amino acids transporter small subunit 1 OS=Homo sapiens OX=9606 GN=SLC7A5 PE=1 SV=2	1	1	1	1	1	1	0	0	0	0	1	1	0	0	1	1	0	0	0	0	0	0	0	0	0	0	0	0	0	0	0	0	0	0	0	0	0	0	0	0	0	0	0
sp|Q04725-2|TLE2_HUMANIsoform2ofTransducin-likeenhancerprotein2OS=HomosapiensOX=9606GN=TLE2;sp|Q04725-3|TLE2_HUMANIsoform3ofTransducin-likeenhancerprotein2OS=HomosapiensOX=9606GN=TLE2;sp|Q04725|TLE2_HUMANTransducin-likeenhancerprotein2OS=HomosapiensOX=9606GN=TLE2PE=1SV=2	sp|Q04725-2|TLE2_HUMANIsoform2ofTransducin-likeenhancerprotein2OS=HomosapiensOX=9606GN=TLE2;sp|Q04725-3|TLE2_HUMANIsoform3ofTransducin-likeenhancerprotein2OS=HomosapiensOX=9606GN=TLE2;sp|Q04725|TLE2_HUMANTransducin-likeenhancerprotein2OS=HomosapiensOX=9606GN=TLE2PE=1SV=2	Q04725-2	1;1;1	1;1;1	1;1;1	sp|Q04725-2|TLE2_HUMAN Isoform 2 of Transducin-like enhancer protein 2 OS=Homo sapiens OX=9606 GN=TLE2;sp|Q04725-3|TLE2_HUMAN Isoform 3 of Transducin-like enhancer protein 2 OS=Homo sapiens OX=9606 GN=TLE2;sp|Q04725|TLE2_HUMAN Transducin-like enhancer prot	3	1	1	1	0	0	0	0	0	0	1	1	0	0	1	0	0	0	1	1	0	0	0	1	0	0	0	1	0	0	0	0	0	0	1	1	0	1	1	1	0	1	1
sp|Q04917|1433F_HUMAN14-3-3proteinetaOS=HomosapiensOX=9606GN=YWHAHPE=1SV=4	sp|Q04917|1433F_HUMAN14-3-3proteinetaOS=HomosapiensOX=9606GN=YWHAHPE=1SV=4	Q04917	1	1	1	sp|Q04917|1433F_HUMAN 14-3-3 protein eta OS=Homo sapiens OX=9606 GN=YWHAH PE=1 SV=4	1	1	1	1	1	1	1	1	0	0	1	0	1	1	1	0	0	0	0	0	0	0	0	1	0	0	0	0	0	0	0	0	0	0	0	0	0	0	0	0	0	0	1
sp|Q06830|PRDX1_HUMANPeroxiredoxin-1OS=HomosapiensOX=9606GN=PRDX1PE=1SV=1	sp|Q06830|PRDX1_HUMANPeroxiredoxin-1OS=HomosapiensOX=9606GN=PRDX1PE=1SV=1	Q06830	1	1	1	sp|Q06830|PRDX1_HUMAN Peroxiredoxin-1 OS=Homo sapiens OX=9606 GN=PRDX1 PE=1 SV=1	1	1	1	1	1	1	1	1	0	0	1	1	0	0	1	0	1	1	1	0	0	1	0	0	1	1	0	0	0	0	0	1	0	0	1	1	0	1	0	0	0	0	1
sp|Q08380|LG3BP_HUMANGalectin-3-bindingproteinOS=HomosapiensOX=9606GN=LGALS3BPPE=1SV=1	sp|Q08380|LG3BP_HUMANGalectin-3-bindingproteinOS=HomosapiensOX=9606GN=LGALS3BPPE=1SV=1	Q08380	16	16	16	sp|Q08380|LG3BP_HUMAN Galectin-3-binding protein OS=Homo sapiens OX=9606 GN=LGALS3BP PE=1 SV=1	1	16	16	16	7	8	9	9	9	10	15	11	10	10	16	11	9	6	3	11	3	12	1	2	9	8	6	7	7	6	0	7	4	5	8	7	1	5	8	2	0	7	4
sp|Q0ZGT2-4|NEXN_HUMANIsoform4ofNexilinOS=HomosapiensOX=9606GN=NEXN;sp|Q0ZGT2-3|NEXN_HUMANIsoform3ofNexilinOS=HomosapiensOX=9606GN=NEXN;sp|Q0ZGT2|NEXN_HUMANNexilinOS=HomosapiensOX=9606GN=NEXNPE=1SV=1	sp|Q0ZGT2-4|NEXN_HUMANIsoform4ofNexilinOS=HomosapiensOX=9606GN=NEXN;sp|Q0ZGT2-3|NEXN_HUMANIsoform3ofNexilinOS=HomosapiensOX=9606GN=NEXN;sp|Q0ZGT2|NEXN_HUMANNexilinOS=HomosapiensOX=9606GN=NEXNPE=1SV=1	Q0ZGT2-4	1;1;1	1;1;1	1;1;1	sp|Q0ZGT2-4|NEXN_HUMAN Isoform 4 of Nexilin OS=Homo sapiens OX=9606 GN=NEXN;sp|Q0ZGT2-3|NEXN_HUMAN Isoform 3 of Nexilin OS=Homo sapiens OX=9606 GN=NEXN;sp|Q0ZGT2|NEXN_HUMAN Nexilin OS=Homo sapiens OX=9606 GN=NEXN PE=1 SV=1	3	1	1	1	1	1	0	0	0	0	0	0	0	0	0	0	0	0	0	0	0	0	0	0	0	0	0	0	0	0	0	0	0	0	0	0	0	0	0	0	0	0	0
sp|Q10570|CPSF1_HUMANCleavageandpolyadenylationspecificityfactorsubunit1OS=HomosapiensOX=9606GN=CPSF1PE=1SV=2	sp|Q10570|CPSF1_HUMANCleavageandpolyadenylationspecificityfactorsubunit1OS=HomosapiensOX=9606GN=CPSF1PE=1SV=2	Q10570	1	1	1	sp|Q10570|CPSF1_HUMAN Cleavage and polyadenylation specificity factor subunit 1 OS=Homo sapiens OX=9606 GN=CPSF1 PE=1 SV=2	1	1	1	1	0	0	0	0	0	0	1	0	0	0	0	0	0	0	0	0	0	1	0	0	0	0	0	0	0	0	0	0	0	0	0	0	0	0	0	0	0	0	0
sp|Q13201|MMRN1_HUMANMultimerin-1OS=HomosapiensOX=9606GN=MMRN1PE=1SV=3;sp|Q13201-2|MMRN1_HUMANIsoform2ofMultimerin-1OS=HomosapiensOX=9606GN=MMRN1	sp|Q13201|MMRN1_HUMANMultimerin-1OS=HomosapiensOX=9606GN=MMRN1PE=1SV=3;sp|Q13201-2|MMRN1_HUMANIsoform2ofMultimerin-1OS=HomosapiensOX=9606GN=MMRN1	Q13201	5;3	5;3	5;3	sp|Q13201|MMRN1_HUMAN Multimerin-1 OS=Homo sapiens OX=9606 GN=MMRN1 PE=1 SV=3;sp|Q13201-2|MMRN1_HUMAN Isoform 2 of Multimerin-1 OS=Homo sapiens OX=9606 GN=MMRN1	2	5	5	5	4	2	2	1	0	0	0	0	0	0	3	0	3	2	0	0	0	3	1	0	1	1	0	0	0	0	0	0	0	0	0	0	0	3	1	0	0	1	2
sp|Q13409-6|DC1I2_HUMANIsoform2FofCytoplasmicdynein1intermediatechain2OS=HomosapiensOX=9606GN=DYNC1I2;sp|Q13409-3|DC1I2_HUMANIsoform2CofCytoplasmicdynein1intermediatechain2OS=HomosapiensOX=9606GN=DYNC1I2;sp|Q13409-7|DC1I2_HUMANIsoform3ofCytoplasmicdynein1intermediatechain2OS=HomosapiensOX=9606GN=DYNC1I2;sp|Q13409-2|DC1I2_HUMANIsoform2BofCytoplasmicdynein1intermediatechain2OS=HomosapiensOX=9606GN=…	sp|Q13409-6|DC1I2_HUMANIsoform2FofCytoplasmicdynein1intermediatechain2OS=HomosapiensOX=9606GN=DYNC1I2;sp|Q13409-3|DC1I2_HUMANIsoform2CofCytoplasmicdynein1intermediatechain2OS=HomosapiensOX=9606GN=DYNC1I2;sp|Q13409-7|DC1I2_HUMANIsoform3ofCytoplasmicdynein1intermediatechain2OS=HomosapiensOX=9606GN=DYNC1I2;sp|Q13409-2|DC1I2_HUMANIsoform2BofCytoplasmicdynein1intermediatechain2OS=HomosapiensOX=9606GN=…	Q13409-6	1;1;1;1;1;1	1;1;1;1;1;1	1;1;1;1;1;1	sp|Q13409-6|DC1I2_HUMAN Isoform 2F of Cytoplasmic dynein 1 intermediate chain 2 OS=Homo sapiens OX=9606 GN=DYNC1I2;sp|Q13409-3|DC1I2_HUMAN Isoform 2C of Cytoplasmic dynein 1 intermediate chain 2 OS=Homo sapiens OX=9606 GN=DYNC1I2;sp|Q13409-7|DC1I2_HUMAN Is	6	1	1	1	1	1	1	1	1	1	1	1	1	1	1	1	1	1	0	0	0	1	0	0	0	1	0	0	0	1	0	1	0	1	1	0	0	0	1	0	0	1	1
sp|Q13418|ILK_HUMANIntegrin-linkedproteinkinaseOS=HomosapiensOX=9606GN=ILKPE=1SV=2;sp|Q13418-2|ILK_HUMANIsoform2ofIntegrin-linkedproteinkinaseOS=HomosapiensOX=9606GN=ILK;sp|Q13418-3|ILK_HUMANIsoform3ofIntegrin-linkedproteinkinaseOS=HomosapiensOX=9606GN=ILK	sp|Q13418|ILK_HUMANIntegrin-linkedproteinkinaseOS=HomosapiensOX=9606GN=ILKPE=1SV=2;sp|Q13418-2|ILK_HUMANIsoform2ofIntegrin-linkedproteinkinaseOS=HomosapiensOX=9606GN=ILK	Q13418	3;3;1	3;3;1	3;3;1	sp|Q13418|ILK_HUMAN Integrin-linked protein kinase OS=Homo sapiens OX=9606 GN=ILK PE=1 SV=2;sp|Q13418-2|ILK_HUMAN Isoform 2 of Integrin-linked protein kinase OS=Homo sapiens OX=9606 GN=ILK	3	3	3	3	3	2	3	3	1	1	2	1	2	2	3	0	1	1	0	2	0	0	0	0	2	3	0	0	1	0	0	1	0	0	1	1	0	0	0	0	0	1	3
sp|Q14254|FLOT2_HUMANFlotillin-2OS=HomosapiensOX=9606GN=FLOT2PE=1SV=2	sp|Q14254|FLOT2_HUMANFlotillin-2OS=HomosapiensOX=9606GN=FLOT2PE=1SV=2	Q14254	2	2	2	sp|Q14254|FLOT2_HUMAN Flotillin-2 OS=Homo sapiens OX=9606 GN=FLOT2 PE=1 SV=2	1	2	2	2	2	2	2	2	2	2	2	1	2	2	2	1	2	2	0	0	0	2	0	0	0	0	0	0	1	0	0	1	0	0	0	0	0	1	0	0	0	0	2
sp|Q14624-4|ITIH4_HUMANIsoform4ofInter-alpha-trypsininhibitorheavychainH4OS=HomosapiensOX=9606GN=ITIH4;sp|Q14624-3|ITIH4_HUMANIsoform3ofInter-alpha-trypsininhibitorheavychainH4OS=HomosapiensOX=9606GN=ITIH4;sp|Q14624-2|ITIH4_HUMANIsoform2ofInter-alpha-trypsininhibitorheavychainH4OS=HomosapiensOX=9606GN=ITIH4;sp|Q14624|ITIH4_HUMANInter-alpha-trypsininhibitorheavychainH4OS=HomosapiensOX=9606GN=ITIH4…	sp|Q14624-4|ITIH4_HUMANIsoform4ofInter-alpha-trypsininhibitorheavychainH4OS=HomosapiensOX=9606GN=ITIH4;sp|Q14624-3|ITIH4_HUMANIsoform3ofInter-alpha-trypsininhibitorheavychainH4OS=HomosapiensOX=9606GN=ITIH4;sp|Q14624-2|ITIH4_HUMANIsoform2ofInter-alpha-trypsininhibitorheavychainH4OS=HomosapiensOX=9606GN=ITIH4;sp|Q14624|ITIH4_HUMANInter-alpha-trypsininhibitorheavychainH4OS=HomosapiensOX=9606GN=ITIH4…	Q14624-4	1;1;1;1	1;1;1;1	1;1;1;1	sp|Q14624-4|ITIH4_HUMAN Isoform 4 of Inter-alpha-trypsin inhibitor heavy chain H4 OS=Homo sapiens OX=9606 GN=ITIH4;sp|Q14624-3|ITIH4_HUMAN Isoform 3 of Inter-alpha-trypsin inhibitor heavy chain H4 OS=Homo sapiens OX=9606 GN=ITIH4;sp|Q14624-2|ITIH4_HUMAN Is	4	1	1	1	0	0	0	0	0	0	1	1	0	0	1	1	0	0	1	1	0	0	0	0	0	1	0	1	0	0	0	0	0	1	1	1	0	1	0	0	0	0	0
sp|Q15032-2|R3HD1_HUMANIsoform2ofR3Hdomain-containingprotein1OS=HomosapiensOX=9606GN=R3HDM1;sp|Q15032-4|R3HD1_HUMANIsoform4ofR3Hdomain-containingprotein1OS=HomosapiensOX=9606GN=R3HDM1;sp|Q15032|R3HD1_HUMANR3Hdomain-containingprotein1OS=HomosapiensOX=9606GN=R3HDM1PE=1SV=3;sp|Q15032-3|R3HD1_HUMANIsoform3ofR3Hdomain-containingprotein1OS=HomosapiensOX=9606GN=R3HDM1	sp|Q15032-2|R3HD1_HUMANIsoform2ofR3Hdomain-containingprotein1OS=HomosapiensOX=9606GN=R3HDM1;sp|Q15032-4|R3HD1_HUMANIsoform4ofR3Hdomain-containingprotein1OS=HomosapiensOX=9606GN=R3HDM1;sp|Q15032|R3HD1_HUMANR3Hdomain-containingprotein1OS=HomosapiensOX=9606GN=R3HDM1PE=1SV=3;sp|Q15032-3|R3HD1_HUMANIsoform3ofR3Hdomain-containingprotein1OS=HomosapiensOX=9606GN=R3HDM1	Q15032-2	1;1;1;1	1;1;1;1	1;1;1;1	sp|Q15032-2|R3HD1_HUMAN Isoform 2 of R3H domain-containing protein 1 OS=Homo sapiens OX=9606 GN=R3HDM1;sp|Q15032-4|R3HD1_HUMAN Isoform 4 of R3H domain-containing protein 1 OS=Homo sapiens OX=9606 GN=R3HDM1;sp|Q15032|R3HD1_HUMAN R3H domain-containing protei	4	1	1	1	0	0	1	1	1	1	1	1	1	1	1	0	1	1	0	0	0	1	0	0	0	1	1	1	1	0	0	1	0	1	1	1	0	0	0	0	0	0	1
sp|Q15485|FCN2_HUMANFicolin-2OS=HomosapiensOX=9606GN=FCN2PE=1SV=2;sp|Q15485-2|FCN2_HUMANIsoform2ofFicolin-2OS=HomosapiensOX=9606GN=FCN2	sp|Q15485|FCN2_HUMANFicolin-2OS=HomosapiensOX=9606GN=FCN2PE=1SV=2;sp|Q15485-2|FCN2_HUMANIsoform2ofFicolin-2OS=HomosapiensOX=9606GN=FCN2	Q15485	5;4	5;4	5;4	sp|Q15485|FCN2_HUMAN Ficolin-2 OS=Homo sapiens OX=9606 GN=FCN2 PE=1 SV=2;sp|Q15485-2|FCN2_HUMAN Isoform 2 of Ficolin-2 OS=Homo sapiens OX=9606 GN=FCN2	2	5	5	5	0	0	3	3	0	0	3	3	4	5	4	3	1	2	1	1	1	2	0	0	0	0	1	1	0	0	0	0	0	0	1	0	0	0	1	0	0	1	1
sp|Q15942|ZYX_HUMANZyxinOS=HomosapiensOX=9606GN=ZYXPE=1SV=1	sp|Q15942|ZYX_HUMANZyxinOS=HomosapiensOX=9606GN=ZYXPE=1SV=1	Q15942	1	1	1	sp|Q15942|ZYX_HUMAN Zyxin OS=Homo sapiens OX=9606 GN=ZYX PE=1 SV=1	1	1	1	1	1	1	1	1	1	1	0	1	1	1	1	0	1	1	0	0	0	1	1	1	1	1	1	1	1	1	0	1	0	0	1	1	0	1	0	0	0	0	1
sp|Q3MIT2|PUS10_HUMANtRNApseudouridinesynthasePus10OS=HomosapiensOX=9606GN=PUS10PE=1SV=1	sp|Q3MIT2|PUS10_HUMANtRNApseudouridinesynthasePus10OS=HomosapiensOX=9606GN=PUS10PE=1SV=1	Q3MIT2	1	1	1	sp|Q3MIT2|PUS10_HUMAN tRNA pseudouridine synthase Pus10 OS=Homo sapiens OX=9606 GN=PUS10 PE=1 SV=1	1	1	1	1	0	0	0	0	0	0	0	0	0	0	0	0	0	0	0	0	0	0	0	0	0	0	0	0	0	0	0	1	0	0	0	0	0	0	0	0	0	0	0
sp|Q4LDE5-4|SVEP1_HUMANIsoform4ofSushi,vonWillebrandfactortypeA,EGFandpentraxindomain-containingprotein1OS=HomosapiensOX=9606GN=SVEP1;sp|Q4LDE5|SVEP1_HUMANSushi,vonWillebrandfactortypeA,EGFandpentraxindomain-containingprotein1OS=HomosapiensOX=9606GN=SVEP1PE=1SV=3	sp|Q4LDE5-4|SVEP1_HUMANIsoform4ofSushi,vonWillebrandfactortypeA,EGFandpentraxindomain-containingprotein1OS=HomosapiensOX=9606GN=SVEP1;sp|Q4LDE5|SVEP1_HUMANSushi,vonWillebrandfactortypeA,EGFandpentraxindomain-containingprotein1OS=HomosapiensOX=9606GN=SVEP1PE=1SV=3	Q4LDE5-4	1;1	1;1	1;1	sp|Q4LDE5-4|SVEP1_HUMAN Isoform 4 of Sushi, von Willebrand factor type A, EGF and pentraxin domain-containing protein 1 OS=Homo sapiens OX=9606 GN=SVEP1;sp|Q4LDE5|SVEP1_HUMAN Sushi, von Willebrand factor type A, EGF and pentraxin domain-containing protein	2	1	1	1	0	0	0	0	0	0	1	1	0	0	0	0	0	0	0	0	0	0	0	0	0	0	0	0	0	0	0	0	0	0	0	0	0	0	0	0	0	0	0
sp|Q6UWD8|CP054_HUMANTransmembraneproteinC16orf54OS=HomosapiensOX=9606GN=C16orf54PE=1SV=1	sp|Q6UWD8|CP054_HUMANTransmembraneproteinC16orf54OS=HomosapiensOX=9606GN=C16orf54PE=1SV=1	Q6UWD8	1	1	1	sp|Q6UWD8|CP054_HUMAN Transmembrane protein C16orf54 OS=Homo sapiens OX=9606 GN=C16orf54 PE=1 SV=1	1	1	1	1	0	0	0	0	0	0	1	1	0	0	0	1	0	0	0	0	0	0	0	0	0	0	0	0	0	0	0	0	0	0	0	0	0	0	0	0	0	0	0
sp|Q70J99-2|UN13D_HUMANIsoform2ofProteinunc-13homologDOS=HomosapiensOX=9606GN=UNC13D;sp|Q70J99|UN13D_HUMANProteinunc-13homologDOS=HomosapiensOX=9606GN=UNC13DPE=1SV=1;sp|Q70J99-3|UN13D_HUMANIsoform3ofProteinunc-13homologDOS=HomosapiensOX=9606GN=UNC13D	sp|Q70J99-2|UN13D_HUMANIsoform2ofProteinunc-13homologDOS=HomosapiensOX=9606GN=UNC13D;sp|Q70J99|UN13D_HUMANProteinunc-13homologDOS=HomosapiensOX=9606GN=UNC13DPE=1SV=1;sp|Q70J99-3|UN13D_HUMANIsoform3ofProteinunc-13homologDOS=HomosapiensOX=9606GN=UNC13D	Q70J99-2	1;1;1	1;1;1	1;1;1	sp|Q70J99-2|UN13D_HUMAN Isoform 2 of Protein unc-13 homolog D OS=Homo sapiens OX=9606 GN=UNC13D;sp|Q70J99|UN13D_HUMAN Protein unc-13 homolog D OS=Homo sapiens OX=9606 GN=UNC13D PE=1 SV=1;sp|Q70J99-3|UN13D_HUMAN Isoform 3 of Protein unc-13 homolog D OS=Homo	3	1	1	1	1	1	0	0	0	0	0	0	0	0	0	0	0	0	0	0	0	0	0	0	1	1	0	0	0	0	0	0	0	0	0	0	0	0	0	0	0	0	0
sp|Q7Z6B7|SRGP1_HUMANSLIT-ROBORhoGTPase-activatingprotein1OS=HomosapiensOX=9606GN=SRGAP1PE=1SV=1	sp|Q7Z6B7|SRGP1_HUMANSLIT-ROBORhoGTPase-activatingprotein1OS=HomosapiensOX=9606GN=SRGAP1PE=1SV=1	Q7Z6B7	1	1	1	sp|Q7Z6B7|SRGP1_HUMAN SLIT-ROBO Rho GTPase-activating protein 1 OS=Homo sapiens OX=9606 GN=SRGAP1 PE=1 SV=1	1	1	1	1	0	0	0	1	1	1	1	1	1	1	1	0	0	0	1	1	0	1	0	0	0	1	0	0	0	1	0	1	0	0	1	1	0	0	1	0	0	0	1
sp|Q86UB2|BIVM_HUMANBasicimmunoglobulin-likevariablemotif-containingproteinOS=HomosapiensOX=9606GN=BIVMPE=1SV=3	sp|Q86UB2|BIVM_HUMANBasicimmunoglobulin-likevariablemotif-containingproteinOS=HomosapiensOX=9606GN=BIVMPE=1SV=3	Q86UB2	1	1	1	sp|Q86UB2|BIVM_HUMAN Basic immunoglobulin-like variable motif-containing protein OS=Homo sapiens OX=9606 GN=BIVM PE=1 SV=3	1	1	1	1	1	1	1	1	1	1	1	1	1	1	1	1	1	1	0	0	1	1	1	1	1	1	1	1	1	1	0	1	1	1	1	1	0	1	1	0	0	1	1
sp|Q86UX7-2|URP2_HUMANIsoform2ofFermitinfamilyhomolog3OS=HomosapiensOX=9606GN=FERMT3;sp|Q86UX7|URP2_HUMANFermitinfamilyhomolog3OS=HomosapiensOX=9606GN=FERMT3PE=1SV=1	sp|Q86UX7-2|URP2_HUMANIsoform2ofFermitinfamilyhomolog3OS=HomosapiensOX=9606GN=FERMT3;sp|Q86UX7|URP2_HUMANFermitinfamilyhomolog3OS=HomosapiensOX=9606GN=FERMT3PE=1SV=1	Q86UX7-2	3;3	3;3	3;3	sp|Q86UX7-2|URP2_HUMAN Isoform 2 of Fermitin family homolog 3 OS=Homo sapiens OX=9606 GN=FERMT3;sp|Q86UX7|URP2_HUMAN Fermitin family homolog 3 OS=Homo sapiens OX=9606 GN=FERMT3 PE=1 SV=1	2	3	3	3	2	2	1	1	0	0	1	1	0	0	1	1	0	0	0	0	0	1	0	0	2	2	0	0	0	1	0	1	0	0	0	0	0	1	1	0	0	0	1
sp|Q86V81|THOC4_HUMANTHOcomplexsubunit4OS=HomosapiensOX=9606GN=ALYREFPE=1SV=3	sp|Q86V81|THOC4_HUMANTHOcomplexsubunit4OS=HomosapiensOX=9606GN=ALYREFPE=1SV=3	Q86V81	1	1	1	sp|Q86V81|THOC4_HUMAN THO complex subunit 4 OS=Homo sapiens OX=9606 GN=ALYREF PE=1 SV=3	1	1	1	1	1	1	1	1	1	1	1	1	1	1	1	0	1	1	0	0	1	1	0	0	1	1	1	1	1	0	0	1	0	1	1	1	0	0	0	0	0	1	1
sp|Q8IVN3|MSTN1_HUMANMusculoskeletalembryonicnuclearprotein1OS=HomosapiensOX=9606GN=MUSTN1PE=3SV=2	sp|Q8IVN3|MSTN1_HUMANMusculoskeletalembryonicnuclearprotein1OS=HomosapiensOX=9606GN=MUSTN1PE=3SV=2	Q8IVN3	2	2	2	sp|Q8IVN3|MSTN1_HUMAN Musculoskeletal embryonic nuclear protein 1 OS=Homo sapiens OX=9606 GN=MUSTN1 PE=3 SV=2	1	2	2	2	0	0	0	0	0	0	0	0	0	0	0	0	0	0	1	0	2	0	0	0	0	0	0	0	0	0	0	0	0	0	0	0	0	0	0	0	0	0	0
sp|Q8NAA4-2|A16L2_HUMANIsoform2ofAutophagy-relatedprotein16-2OS=HomosapiensOX=9606GN=ATG16L2;sp|Q8NAA4|A16L2_HUMANAutophagy-relatedprotein16-2OS=HomosapiensOX=9606GN=ATG16L2PE=1SV=2	sp|Q8NAA4-2|A16L2_HUMANIsoform2ofAutophagy-relatedprotein16-2OS=HomosapiensOX=9606GN=ATG16L2;sp|Q8NAA4|A16L2_HUMANAutophagy-relatedprotein16-2OS=HomosapiensOX=9606GN=ATG16L2PE=1SV=2	Q8NAA4-2	1;1	1;1	1;1	sp|Q8NAA4-2|A16L2_HUMAN Isoform 2 of Autophagy-related protein 16-2 OS=Homo sapiens OX=9606 GN=ATG16L2;sp|Q8NAA4|A16L2_HUMAN Autophagy-related protein 16-2 OS=Homo sapiens OX=9606 GN=ATG16L2 PE=1 SV=2	2	1	1	1	0	0	1	0	1	1	0	0	0	0	1	0	0	0	0	0	0	0	0	0	1	1	1	1	0	1	1	1	0	1	1	1	0	1	1	0	1	1	1
sp|Q8NBS9-2|TXND5_HUMANIsoform2ofThioredoxindomain-containingprotein5OS=HomosapiensOX=9606GN=TXNDC5;sp|Q8NBS9|TXND5_HUMANThioredoxindomain-containingprotein5OS=HomosapiensOX=9606GN=TXNDC5PE=1SV=2	sp|Q8NBS9-2|TXND5_HUMANIsoform2ofThioredoxindomain-containingprotein5OS=HomosapiensOX=9606GN=TXNDC5;sp|Q8NBS9|TXND5_HUMANThioredoxindomain-containingprotein5OS=HomosapiensOX=9606GN=TXNDC5PE=1SV=2	Q8NBS9-2	1;1	1;1	1;1	sp|Q8NBS9-2|TXND5_HUMAN Isoform 2 of Thioredoxin domain-containing protein 5 OS=Homo sapiens OX=9606 GN=TXNDC5;sp|Q8NBS9|TXND5_HUMAN Thioredoxin domain-containing protein 5 OS=Homo sapiens OX=9606 GN=TXNDC5 PE=1 SV=2	2	1	1	1	0	0	0	0	0	0	1	0	0	0	0	0	0	1	0	0	0	0	0	0	0	0	0	0	0	0	0	0	0	0	0	0	0	0	0	0	0	0	0
sp|Q8NC51-4|PAIRB_HUMANIsoform4ofPlasminogenactivatorinhibitor1RNA-bindingproteinOS=HomosapiensOX=9606GN=SERBP1;sp|Q8NC51-3|PAIRB_HUMANIsoform3ofPlasminogenactivatorinhibitor1RNA-bindingproteinOS=HomosapiensOX=9606GN=SERBP1;sp|Q8NC51-2|PAIRB_HUMANIsoform2ofPlasminogenactivatorinhibitor1RNA-bindingproteinOS=HomosapiensOX=9606GN=SERBP1;sp|Q8NC51|PAIRB_HUMANPlasminogenactivatorinhibitor1RNA-bindingp…	sp|Q8NC51-4|PAIRB_HUMANIsoform4ofPlasminogenactivatorinhibitor1RNA-bindingproteinOS=HomosapiensOX=9606GN=SERBP1;sp|Q8NC51-3|PAIRB_HUMANIsoform3ofPlasminogenactivatorinhibitor1RNA-bindingproteinOS=HomosapiensOX=9606GN=SERBP1;sp|Q8NC51-2|PAIRB_HUMANIsoform2ofPlasminogenactivatorinhibitor1RNA-bindingproteinOS=HomosapiensOX=9606GN=SERBP1;sp|Q8NC51|PAIRB_HUMANPlasminogenactivatorinhibitor1RNA-bindingp…	Q8NC51-4	1;1;1;1	1;1;1;1	1;1;1;1	sp|Q8NC51-4|PAIRB_HUMAN Isoform 4 of Plasminogen activator inhibitor 1 RNA-binding protein OS=Homo sapiens OX=9606 GN=SERBP1;sp|Q8NC51-3|PAIRB_HUMAN Isoform 3 of Plasminogen activator inhibitor 1 RNA-binding protein OS=Homo sapiens OX=9606 GN=SERBP1;sp|Q8N	4	1	1	1	0	0	0	0	0	0	0	0	0	0	0	0	0	0	0	0	1	0	0	0	0	0	0	0	0	0	0	0	0	0	0	0	0	0	0	0	0	0	0
sp|Q8TD57|DYH3_HUMANDyneinheavychain3,axonemalOS=HomosapiensOX=9606GN=DNAH3PE=2SV=1	sp|Q8TD57|DYH3_HUMANDyneinheavychain3,axonemalOS=HomosapiensOX=9606GN=DNAH3PE=2SV=1	Q8TD57	1	1	1	sp|Q8TD57|DYH3_HUMAN Dynein heavy chain 3, axonemal OS=Homo sapiens OX=9606 GN=DNAH3 PE=2 SV=1	1	1	1	1	1	1	1	1	1	1	1	0	1	1	1	0	1	1	0	1	0	1	1	0	1	1	1	1	1	0	0	1	0	1	1	1	0	0	0	0	0	1	1
sp|Q93084-4|AT2A3_HUMANIsoformSERCA3GofSarcoplasmic/endoplasmicreticulumcalciumATPase3OS=HomosapiensOX=9606GN=ATP2A3;sp|Q93084-2|AT2A3_HUMANIsoformSERCA3AofSarcoplasmic/endoplasmicreticulumcalciumATPase3OS=HomosapiensOX=9606GN=ATP2A3;sp|Q93084-3|AT2A3_HUMANIsoformSERCA3CofSarcoplasmic/endoplasmicreticulumcalciumATPase3OS=HomosapiensOX=9606GN=ATP2A3;sp|Q93084-7|AT2A3_HUMANIsoformSERCA3FofSarcoplas…	sp|Q93084-4|AT2A3_HUMANIsoformSERCA3GofSarcoplasmic/endoplasmicreticulumcalciumATPase3OS=HomosapiensOX=9606GN=ATP2A3;sp|Q93084-2|AT2A3_HUMANIsoformSERCA3AofSarcoplasmic/endoplasmicreticulumcalciumATPase3OS=HomosapiensOX=9606GN=ATP2A3;sp|Q93084-3|AT2A3_HUMANIsoformSERCA3CofSarcoplasmic/endoplasmicreticulumcalciumATPase3OS=HomosapiensOX=9606GN=ATP2A3;sp|Q93084-7|AT2A3_HUMANIsoformSERCA3FofSarcoplas…	Q93084-4	2;2;2;2;2;2;2	2;2;2;2;2;2;2	1;1;1;1;1;1;1	sp|Q93084-4|AT2A3_HUMAN Isoform SERCA3G of Sarcoplasmic/endoplasmic reticulum calcium ATPase 3 OS=Homo sapiens OX=9606 GN=ATP2A3;sp|Q93084-2|AT2A3_HUMAN Isoform SERCA3A of Sarcoplasmic/endoplasmic reticulum calcium ATPase 3 OS=Homo sapiens OX=9606 GN=ATP2A	7	2	2	1	2	2	2	2	1	1	1	0	2	2	1	1	2	1	0	1	0	1	1	1	2	2	1	1	2	1	0	0	0	1	1	1	0	1	1	0	0	0	2
sp|Q96M15|IFAS1_HUMANPutativeuncharacterizedproteinIGF2BP2-AS1OS=HomosapiensOX=9606GN=IGF2BP2-AS1PE=2SV=1	sp|Q96M15|IFAS1_HUMANPutativeuncharacterizedproteinIGF2BP2-AS1OS=HomosapiensOX=9606GN=IGF2BP2-AS1PE=2SV=1	Q96M15	1	1	1	sp|Q96M15|IFAS1_HUMAN Putative uncharacterized protein IGF2BP2-AS1 OS=Homo sapiens OX=9606 GN=IGF2BP2-AS1 PE=2 SV=1	1	1	1	1	0	0	1	1	1	0	0	0	0	0	0	0	0	0	0	0	0	0	0	0	1	1	1	1	1	1	0	1	1	1	1	1	0	0	1	0	0	1	1
sp|Q96MM7-2|H6ST2_HUMANIsoform2ofHeparan-sulfate6-O-sulfotransferase2OS=HomosapiensOX=9606GN=HS6ST2;sp|Q96MM7-3|H6ST2_HUMANIsoform3ofHeparan-sulfate6-O-sulfotransferase2OS=HomosapiensOX=9606GN=HS6ST2;sp|Q96MM7|H6ST2_HUMANHeparan-sulfate6-O-sulfotransferase2OS=HomosapiensOX=9606GN=HS6ST2PE=1SV=2;sp|Q96MM7-4|H6ST2_HUMANIsoform4ofHeparan-sulfate6-O-sulfotransferase2OS=HomosapiensOX=9606GN=HS6ST2	sp|Q96MM7-2|H6ST2_HUMANIsoform2ofHeparan-sulfate6-O-sulfotransferase2OS=HomosapiensOX=9606GN=HS6ST2;sp|Q96MM7-3|H6ST2_HUMANIsoform3ofHeparan-sulfate6-O-sulfotransferase2OS=HomosapiensOX=9606GN=HS6ST2;sp|Q96MM7|H6ST2_HUMANHeparan-sulfate6-O-sulfotransferase2OS=HomosapiensOX=9606GN=HS6ST2PE=1SV=2;sp|Q96MM7-4|H6ST2_HUMANIsoform4ofHeparan-sulfate6-O-sulfotransferase2OS=HomosapiensOX=9606GN=HS6ST2	Q96MM7-2	1;1;1;1	1;1;1;1	1;1;1;1	sp|Q96MM7-2|H6ST2_HUMAN Isoform 2 of Heparan-sulfate 6-O-sulfotransferase 2 OS=Homo sapiens OX=9606 GN=HS6ST2;sp|Q96MM7-3|H6ST2_HUMAN Isoform 3 of Heparan-sulfate 6-O-sulfotransferase 2 OS=Homo sapiens OX=9606 GN=HS6ST2;sp|Q96MM7|H6ST2_HUMAN Heparan-sulfat	4	1	1	1	1	1	1	1	1	1	1	0	1	1	1	0	1	1	0	1	0	1	0	0	1	1	0	1	1	0	0	0	0	1	0	0	0	0	0	0	0	0	1
sp|Q96PD5|PGRP2_HUMANN-acetylmuramoyl-L-alanineamidaseOS=HomosapiensOX=9606GN=PGLYRP2PE=1SV=1;sp|Q96PD5-2|PGRP2_HUMANIsoform2ofN-acetylmuramoyl-L-alanineamidaseOS=HomosapiensOX=9606GN=PGLYRP2	sp|Q96PD5|PGRP2_HUMANN-acetylmuramoyl-L-alanineamidaseOS=HomosapiensOX=9606GN=PGLYRP2PE=1SV=1;sp|Q96PD5-2|PGRP2_HUMANIsoform2ofN-acetylmuramoyl-L-alanineamidaseOS=HomosapiensOX=9606GN=PGLYRP2	Q96PD5	1;1	1;1	1;1	sp|Q96PD5|PGRP2_HUMAN N-acetylmuramoyl-L-alanine amidase OS=Homo sapiens OX=9606 GN=PGLYRP2 PE=1 SV=1;sp|Q96PD5-2|PGRP2_HUMAN Isoform 2 of N-acetylmuramoyl-L-alanine amidase OS=Homo sapiens OX=9606 GN=PGLYRP2	2	1	1	1	0	0	0	0	0	0	0	0	1	0	0	0	0	0	0	0	0	0	0	0	0	0	0	0	0	0	0	0	0	0	0	0	0	0	0	0	0	0	0
sp|Q99439-2|CNN2_HUMANIsoform2ofCalponin-2OS=HomosapiensOX=9606GN=CNN2;sp|Q99439|CNN2_HUMANCalponin-2OS=HomosapiensOX=9606GN=CNN2PE=1SV=4	sp|Q99439-2|CNN2_HUMANIsoform2ofCalponin-2OS=HomosapiensOX=9606GN=CNN2;sp|Q99439|CNN2_HUMANCalponin-2OS=HomosapiensOX=9606GN=CNN2PE=1SV=4	Q99439-2	1;1	1;1	1;1	sp|Q99439-2|CNN2_HUMAN Isoform 2 of Calponin-2 OS=Homo sapiens OX=9606 GN=CNN2;sp|Q99439|CNN2_HUMAN Calponin-2 OS=Homo sapiens OX=9606 GN=CNN2 PE=1 SV=4	2	1	1	1	1	0	0	0	0	0	0	0	0	0	0	0	0	0	0	0	0	0	0	0	0	0	0	0	0	0	0	0	0	0	0	0	0	0	0	0	0	0	0
sp|Q9BQE3|TBA1C_HUMANTubulinalpha-1CchainOS=HomosapiensOX=9606GN=TUBA1CPE=1SV=1	sp|Q9BQE3|TBA1C_HUMANTubulinalpha-1CchainOS=HomosapiensOX=9606GN=TUBA1CPE=1SV=1	Q9BQE3	5	1	1	sp|Q9BQE3|TBA1C_HUMAN Tubulin alpha-1C chain OS=Homo sapiens OX=9606 GN=TUBA1C PE=1 SV=1	1	5	1	1	4	4	4	4	3	3	3	1	4	3	2	1	2	3	0	3	1	3	0	2	3	3	1	2	2	1	0	1	1	2	2	2	0	1	1	0	0	2	3
sp|Q9BUF5|TBB6_HUMANTubulinbeta-6chainOS=HomosapiensOX=9606GN=TUBB6PE=1SV=1	sp|Q9BUF5|TBB6_HUMANTubulinbeta-6chainOS=HomosapiensOX=9606GN=TUBB6PE=1SV=1	Q9BUF5	1	1	1	sp|Q9BUF5|TBB6_HUMAN Tubulin beta-6 chain OS=Homo sapiens OX=9606 GN=TUBB6 PE=1 SV=1	1	1	1	1	0	0	1	0	1	1	0	0	0	0	1	0	0	1	0	0	0	1	0	0	1	1	1	1	1	0	0	0	0	1	1	1	0	0	0	0	0	1	0
sp|Q9BWP8-8|COL11_HUMANIsoform8ofCollectin-11OS=HomosapiensOX=9606GN=COLEC11;sp|Q9BWP8-7|COL11_HUMANIsoform7ofCollectin-11OS=HomosapiensOX=9606GN=COLEC11;sp|Q9BWP8-6|COL11_HUMANIsoform6ofCollectin-11OS=HomosapiensOX=9606GN=COLEC11;sp|Q9BWP8-5|COL11_HUMANIsoform5ofCollectin-11OS=HomosapiensOX=9606GN=COLEC11;sp|Q9BWP8-4|COL11_HUMANIsoform4ofCollectin-11OS=HomosapiensOX=9606GN=COLEC11;sp|Q9BWP8-3|CO…	sp|Q9BWP8-8|COL11_HUMANIsoform8ofCollectin-11OS=HomosapiensOX=9606GN=COLEC11;sp|Q9BWP8-7|COL11_HUMANIsoform7ofCollectin-11OS=HomosapiensOX=9606GN=COLEC11;sp|Q9BWP8-6|COL11_HUMANIsoform6ofCollectin-11OS=HomosapiensOX=9606GN=COLEC11;sp|Q9BWP8-5|COL11_HUMANIsoform5ofCollectin-11OS=HomosapiensOX=9606GN=COLEC11;sp|Q9BWP8-4|COL11_HUMANIsoform4ofCollectin-11OS=HomosapiensOX=9606GN=COLEC11;sp|Q9BWP8-3|CO…	Q9BWP8-8	5;5;5;5;5;5;5;5;5;5	5;5;5;5;5;5;5;5;5;5	5;5;5;5;5;5;5;5;5;5	sp|Q9BWP8-8|COL11_HUMAN Isoform 8 of Collectin-11 OS=Homo sapiens OX=9606 GN=COLEC11;sp|Q9BWP8-7|COL11_HUMAN Isoform 7 of Collectin-11 OS=Homo sapiens OX=9606 GN=COLEC11;sp|Q9BWP8-6|COL11_HUMAN Isoform 6 of Collectin-11 OS=Homo sapiens OX=9606 GN=COLEC11;s	10	5	5	5	1	1	2	3	1	0	5	3	3	2	4	1	2	1	0	1	0	3	0	0	2	2	0	1	4	1	0	2	0	3	2	1	0	1	2	0	0	2	2
sp|Q9BX68|HINT2_HUMANHistidinetriadnucleotide-bindingprotein2,mitochondrialOS=HomosapiensOX=9606GN=HINT2PE=1SV=1	sp|Q9BX68|HINT2_HUMANHistidinetriadnucleotide-bindingprotein2,mitochondrialOS=HomosapiensOX=9606GN=HINT2PE=1SV=1	Q9BX68	1	1	1	sp|Q9BX68|HINT2_HUMAN Histidine triad nucleotide-binding protein 2, mitochondrial OS=Homo sapiens OX=9606 GN=HINT2 PE=1 SV=1	1	1	1	1	0	0	0	0	0	0	0	0	1	1	0	0	1	0	0	0	0	0	0	0	0	0	0	0	0	0	0	0	0	0	0	0	0	0	0	0	0	0	1
sp|Q9H4B7|TBB1_HUMANTubulinbeta-1chainOS=HomosapiensOX=9606GN=TUBB1PE=1SV=1;CON__ENSEMBL:ENSBTAP00000025008	sp|Q9H4B7|TBB1_HUMANTubulinbeta-1chainOS=HomosapiensOX=9606GN=TUBB1PE=1SV=1	Q9H4B7	7;1	7;1	7;1	sp|Q9H4B7|TBB1_HUMAN Tubulin beta-1 chain OS=Homo sapiens OX=9606 GN=TUBB1 PE=1 SV=1	2	7	7	7	3	2	4	4	2	1	4	3	0	0	3	0	1	1	1	3	1	0	0	1	1	1	0	1	2	0	0	0	1	1	1	2	0	1	0	0	0	0	3
sp|Q9H939|PPIP2_HUMANProline-serine-threoninephosphatase-interactingprotein2OS=HomosapiensOX=9606GN=PSTPIP2PE=1SV=4	sp|Q9H939|PPIP2_HUMANProline-serine-threoninephosphatase-interactingprotein2OS=HomosapiensOX=9606GN=PSTPIP2PE=1SV=4	Q9H939	1	1	1	sp|Q9H939|PPIP2_HUMAN Proline-serine-threonine phosphatase-interacting protein 2 OS=Homo sapiens OX=9606 GN=PSTPIP2 PE=1 SV=4	1	1	1	1	1	1	0	0	0	0	0	0	0	0	0	0	0	0	0	0	0	0	0	0	0	0	0	0	0	0	0	0	0	0	0	0	0	0	0	0	0	0	0
sp|Q9NVD7-2|PARVA_HUMANIsoform2ofAlpha-parvinOS=HomosapiensOX=9606GN=PARVA;sp|Q9NVD7|PARVA_HUMANAlpha-parvinOS=HomosapiensOX=9606GN=PARVAPE=1SV=1	sp|Q9NVD7-2|PARVA_HUMANIsoform2ofAlpha-parvinOS=HomosapiensOX=9606GN=PARVA;sp|Q9NVD7|PARVA_HUMANAlpha-parvinOS=HomosapiensOX=9606GN=PARVAPE=1SV=1	Q9NVD7-2	1;1	1;1	1;1	sp|Q9NVD7-2|PARVA_HUMAN Isoform 2 of Alpha-parvin OS=Homo sapiens OX=9606 GN=PARVA;sp|Q9NVD7|PARVA_HUMAN Alpha-parvin OS=Homo sapiens OX=9606 GN=PARVA PE=1 SV=1	2	1	1	1	1	1	1	0	1	1	1	1	1	1	1	1	1	1	0	0	1	1	0	0	0	0	1	0	1	1	0	1	1	1	1	1	0	1	1	0	0	1	1
sp|Q9UQB3-2|CTND2_HUMANIsoform2ofCatenindelta-2OS=HomosapiensOX=9606GN=CTNND2;sp|Q9UQB3|CTND2_HUMANCatenindelta-2OS=HomosapiensOX=9606GN=CTNND2PE=1SV=3	sp|Q9UQB3-2|CTND2_HUMANIsoform2ofCatenindelta-2OS=HomosapiensOX=9606GN=CTNND2;sp|Q9UQB3|CTND2_HUMANCatenindelta-2OS=HomosapiensOX=9606GN=CTNND2PE=1SV=3	Q9UQB3-2	1;1	1;1	1;1	sp|Q9UQB3-2|CTND2_HUMAN Isoform 2 of Catenin delta-2 OS=Homo sapiens OX=9606 GN=CTNND2;sp|Q9UQB3|CTND2_HUMAN Catenin delta-2 OS=Homo sapiens OX=9606 GN=CTNND2 PE=1 SV=3	2	1	1	1	1	1	1	1	1	1	1	1	0	0	1	1	1	1	0	0	1	1	1	1	1	1	1	1	0	1	1	1	1	1	1	1	0	1	1	0	0	1	1
sp|Q9UQB8-3|BAIP2_HUMANIsoform3ofBrain-specificangiogenesisinhibitor1-associatedprotein2OS=HomosapiensOX=9606GN=BAIAP2;sp|Q9UQB8-5|BAIP2_HUMANIsoform5ofBrain-specificangiogenesisinhibitor1-associatedprotein2OS=HomosapiensOX=9606GN=BAIAP2;sp|Q9UQB8-4|BAIP2_HUMANIsoform4ofBrain-specificangiogenesisinhibitor1-associatedprotein2OS=HomosapiensOX=9606GN=BAIAP2;sp|Q9UQB8-2|BAIP2_HUMANIsoform2ofBrain-spe…	sp|Q9UQB8-3|BAIP2_HUMANIsoform3ofBrain-specificangiogenesisinhibitor1-associatedprotein2OS=HomosapiensOX=9606GN=BAIAP2;sp|Q9UQB8-5|BAIP2_HUMANIsoform5ofBrain-specificangiogenesisinhibitor1-associatedprotein2OS=HomosapiensOX=9606GN=BAIAP2;sp|Q9UQB8-4|BAIP2_HUMANIsoform4ofBrain-specificangiogenesisinhibitor1-associatedprotein2OS=HomosapiensOX=9606GN=BAIAP2;sp|Q9UQB8-2|BAIP2_HUMANIsoform2ofBrain-spe…	Q9UQB8-3	1;1;1;1;1	1;1;1;1;1	1;1;1;1;1	sp|Q9UQB8-3|BAIP2_HUMAN Isoform 3 of Brain-specific angiogenesis inhibitor 1-associated protein 2 OS=Homo sapiens OX=9606 GN=BAIAP2;sp|Q9UQB8-5|BAIP2_HUMAN Isoform 5 of Brain-specific angiogenesis inhibitor 1-associated protein 2 OS=Homo sapiens OX=9606 GN	5	1	1	1	0	0	0	0	0	0	1	1	0	0	0	1	0	0	0	0	0	1	0	0	0	0	0	0	0	0	0	0	0	0	0	0	0	0	0	0	0	0	0
sp|Q9Y490|TLN1_HUMANTalin-1OS=HomosapiensOX=9606GN=TLN1PE=1SV=3;sp|Q9Y4G6|TLN2_HUMANTalin-2OS=HomosapiensOX=9606GN=TLN2PE=1SV=4	sp|Q9Y490|TLN1_HUMANTalin-1OS=HomosapiensOX=9606GN=TLN1PE=1SV=3	Q9Y490	44;1	44;1	44;1	sp|Q9Y490|TLN1_HUMAN Talin-1 OS=Homo sapiens OX=9606 GN=TLN1 PE=1 SV=3	2	44	44	44	31	32	28	27	12	15	27	20	19	19	34	20	14	14	10	21	5	17	14	13	24	24	5	6	13	8	0	6	9	11	5	4	1	8	14	0	0	3	22
sp|Q9Y6R7|FCGBP_HUMANIgGFc-bindingproteinOS=HomosapiensOX=9606GN=FCGBPPE=1SV=3	sp|Q9Y6R7|FCGBP_HUMANIgGFc-bindingproteinOS=HomosapiensOX=9606GN=FCGBPPE=1SV=3	Q9Y6R7	5	5	5	sp|Q9Y6R7|FCGBP_HUMAN IgGFc-binding protein OS=Homo sapiens OX=9606 GN=FCGBP PE=1 SV=3	1	5	5	5	2	2	2	2	3	3	1	0	3	1	1	0	2	2	1	1	0	1	1	1	0	2	1	2	0	0	0	2	0	0	4	4	0	0	0	0	1	3	1
sp|Q9Y6Z7|COL10_HUMANCollectin-10OS=HomosapiensOX=9606GN=COLEC10PE=1SV=2	sp|Q9Y6Z7|COL10_HUMANCollectin-10OS=HomosapiensOX=9606GN=COLEC10PE=1SV=2	Q9Y6Z7	1	1	1	sp|Q9Y6Z7|COL10_HUMAN Collectin-10 OS=Homo sapiens OX=9606 GN=COLEC10 PE=1 SV=2	1	1	1	1	0	0	0	0	0	0	1	1	1	1	1	1	0	0	0	0	0	1	0	0	0	0	0	0	1	0	0	1	0	1	0	0	0	0	0	0	0	0	0
[truncated: 347 more columns]

## Sheet: analysis
Uniprot	Protein IDs	Protein names	Sequence coverage [%]	Mol. weight [kDa]	Score	129	129	133	133	326	326	356	356	366	366	317	317	333	333	334	334	347	347	357	357	C368	C368	C403	C403	C408	C408	C424	C424	C440	C440	C467	C467	C478	C478	C488	C488	C501	C501	C911	C911	AVG progression	AVG responder	AVG cancer	AVG healthy
P16284-5	PECA1	IsoformDelta14-15ofPlateletendothelialcelladhesionmolecule	4.9	79.246	12.898	11924	10427	11498	18593	1	1	1	1	11701	1	1	1	1	1	1	1	1	1	1	1	1	1	1	1	1	1	1	1	1	1	1	1	1	1	1	1	1	1	7198	1	6414.8	1	3207.9	360.85
Q01650	LAT1	Largeneutralaminoacidstransportersmallsubunit1	3.2	55.01	6.2703	3066.5	3163.7	1	1	7449.5	15085	1	1	1	1	1	1	1	1	2770.5	4010.6	1	1	1	1	1	1	1	1	1	1	1	1	1	1	1	1	1	1	1	1	1	1	1	1	2877.07	678.91	1777.99	1
P60033	CD81	CD81antigen	9.7	25.809	7.5313	1	1	47001	40375	134190	110790	1	1	1	1	1	1	1	1	119770	1	193270	250040	1	1	1	1	1	1	39916	59119	1	1	1	1	1	1	1	1	29786	1	1	1	1	1	33236.2	56308.7	44772.4	6441.9
P01611	KVD12	Immunoglobulinkappavariable1D-12	17.9	12.62	46.103	1	1	1	1	1	1	1	1	1	1	13581	18705	1	1	8707.5	8972.5	1	1	1	1	23659	22157	1	1	1	1	1	1	1	23508	14585	1	1	1	1	1	1	33047	1	1	1	4997.2	2499.1	5848.55
P68104-2	EF1A1	Isoform2ofElongationfactor1-alpha1	11.8	47.869	49.59	18401	24352	1	1	32753	57082	1	1	1	1	1	1	1	1	1	1	1	1	1	1	1	1	1	1	1	1	1	1	1	1	1	1	1	1	1	1	1	1	1	1	13259.4	1	6630.2	1
A0A075B6H9	LV469	Immunoglobulinlambdavariable4-69	21.8	12.773	9.2689	1	1	1	1	1	1	1	1	7580	1	1	1	6830.2	1	18297	18248	1	1	1	1	42324	101540	1	1	1	1	1	56163	61774	51692	17614	15556	1	1	19998	1	1	245840	28086	1	758.9	4338.22	2548.56	32029.8
P04430	KV116	Immunoglobulinkappavariable1-16	17.9	12.618	74.471	1	1	1	1	1	1	1	1	21712	25987	1	1	1	1	5142.5	1	1	1	1	1	48524	50766	1	1	1	2158.3	1	47326	59795	13453	30450	1	1	36640	10055	1	1	15375	1	1	4770.7	515.15	2642.93	15727.6
P06310	KV230	Immunoglobulinkappavariable2-30	39.2	13.185	37.375	1	1	13966	13582	1	1	1	1	1	1	84280	243490	1	1	29119	1	1	1	1	1	551470	537010	123450	132020	23560	18944	1	446020	95896	88519	50674	34375	1	42430	150990	1	1	507620	38681	1	2755.6	35689.6	19222.6	142083
A0A0B4J1V0	HV315	Immunoglobulinheavyvariable3-15	14.3	12.926	124.49	1	1	1	1	1	1	1	1	1	1	1	1	1	21562	53183	1	5900.6	1	1	1	243870	146170	1	1	1	1	1	1	470860	450190	1	84162	70542	1	100670	109570	1	281140	1	64582	1	8065.26	4033.13	101088
P01615	KVD28	Immunoglobulinkappavariable2D-28	19.2	12.957	37.994	87821	1	1	52106	1	1	1	1	1	1	1	1	42812	1	1	1	172370	1	61071	1	1284000	346570	1	1	1	20530	1	1098000	706680	840750	1	278610	1	318650	176980	1	1	1142000	376080	1	13993.5	27626	20809.8	329443
A0A0C4DH34	HV428	Immunoglobulinheavyvariable4-28	12.8	13.124	7.7744	1	1	1	1	1	1	1	1	1	1	9957.2	9652.4	1	1	1	1	1	1	1	8304.1	8166	9775	1	15976	5453.1	4168.6	1	12679	20092	22206	9342.3	8241.6	1	14717	55090	1	1	17929	14975	1	1	2792.07	1396.53	10940.8
P06727	APOA4	ApolipoproteinA-IV	7.1	45.371	13.742	1	1	8931.3	1	8253.5	1	1	1	1	1	1	1	16575	59814	40549	72366	15521	19279	1	7265.6	1	1	1	7756	1	1	1	5683.5	1	1	1	1	1	1	1	29419	1	1	1	1	1719.28	23137.3	12428.3	2143.78
P04196	HRG	Histidine-richglycoprotein	3	59.578	49.662	1	1	6097	6228	8257.8	1	1	1	1	1	1	1	42685	55771	1	7670.4	92863	34383	1	60105	2456	7986	1	8234.1	8978.7	1	1	1	1	1	10912	1	1	1	1	1	1	3226	1	1	2058.98	29348.1	15703.6	2090.34
P27348	1433T	14-3-3proteintheta	9	27.764	6.944	5095.4	1	9015.8	16206	5990.7	6696.2	1	1	1	1	1	1	1	1	4087	1	1	1	1	1	1	1	1	1	1	1	1	1	1	1	1	1	1	1	1	1	1	1	1	1	4300.91	409.6	2355.25	1
P05556-2	ITB1	Isoform2ofIntegrinbeta-1	3.9	87.445	52.192	21974	19128	13861	15245	5728.1	5128.2	1	1	1	1	1	1	1	1	1	1	1	1	1	1	1	1	1	1	1	1	1	1	1	1	1	1	1	1	1	1	1	1	1	1	8106.83	1	4053.91	1
P35858	ALS	Insulin-likegrowthfactor-bindingproteincomplexacidlabilesubunit	7.3	66.034	12.516	1	1	20652	46681	6856.7	5303.2	1	1	1	1	1	1	89755	47450	45926	1	42547	23041	1	14699	24576	19318	1	1	9760.4	1	1	27387	1	7644.8	2619.4	1	1	1	1	1	1	8803.3	1	1	7949.89	26342.2	17146	5006.09
P02747	C1QC	ComplementC1qsubcomponentsubunitC	7.3	25.773	12.45	1	1	5038.1	4705.2	5738.6	5804.2	1	1	1	1	1	1	1	1	50178	55582	7963.7	9038.6	9249.9	6676.6	1	1	1	1	1	1	1	1	1488.9	1	1	1	1	1	4418.6	1	1	1	1	1	2129.21	13869.3	7999.25	296.275
Q9Y6Z7	COL10	Collectin-10	7.9	30.705	9.5577	1	1	1	1	26501	61548	1	1	1	1	1	1	94440	59049	43870	19663	1	1	1	4549.8	1	1	1	1	10677	1	1	2467.8	1	5929.3	1	1	1	1	1	1	1	1	1	1	8805.7	22157.7	15481.7	954.555
Q04917	1433F	14-3-3proteineta	7.7	28.218	243.32	17904	43605	10362	23111	6548.7	1	1	1	1	3060.2	1	1	7342.3	6056.8	6328.9	1	1	1	1	1	1	1	1	1	1	1	1	1	1	1	1	1	1	1	1	1	1	1	4363.7	1	10459.5	1973.5	6216.49	219.135
P07359	GP1BA	PlateletglycoproteinIbalphachain	2.5	71.539	25.184	1	1	1	1	30070	28540	1	1	70302	34599	1	1	1	20457	37922	45249	27484	31500	1	1	1	1	1	1	1	40061	1	1	1	1	1	1	1	1	29400	1	1	1	1	1	16351.7	16261.7	16306.7	3473.95
P0DJI8	SAA1	SerumamyloidA-1protein	27.9	13.532	40.037	140100	154450	1	1	4519	4547	1	1	18705	64296	1	1	114630	88237	1	1	1	1	1	1229.8	1	1	1	1	1	1	1	1	1	1	1	1	1	1	1	1	1	1	1	1	38662.1	20410.4	29536.2	1
P02750	A2GL	Leucine-richalpha-2-glycoprotein	7.5	38.177	6.4201	1	1	11478	16846	1	1	1	1	1	1	1	1	8000.3	15187	4336.7	1	8807.2	8812.5	1	1	1	1	1	1	5824.6	1	1	1	1	1	1	1	1	1	1	1	1	1	1	1	2833.2	4514.87	3674.03	292.18
P02769			12.5	69.293	43.303	1	1	74994	132580	1	1	1	72220	1	1	1	1	22612	21513	1	1	115530	41242	1	38031	1	1	1	19853	1	1	1	1	1	1	1	1	1	1	1	1	1	1	1	1	27980.1	23893.3	25936.7	993.6
P23381-2	SYWC	Isoform2ofTryptophan--tRNAligase,cytoplasmic	3.7	48.851	15.352	15034	23160	25056	25137	92764	107140	1	1	1	1	1	1	46628	78202	1	1	1	1	1	1	1	1	1	1	1	1	1	1	1	1	1	1	1	1	1	1	1	1	1	1	28829.5	12483.8	20656.7	1
P52907	CAZA1	F-actin-cappingproteinsubunitalpha-1	7	32.922	323.31	16156	1	14262	8870	11413	7576.6	1	1	1	1	1	1	1	1	9613.7	10557	1	1	1	1	1	1	1	1	1	1	1	1	1	1	1	1	1	1	1	1	1	1	1	1	5828.26	2017.87	3923.07	1
P06576	ATPB	ATPsynthasesubunitbeta,mitochondrial	2.8	56.559	7.4931	39014	44201	9648.8	10987	1	1	1	1	16787	12871	6122.9	6424.4	1	1	1	1	1	1	1	4580.6	14385	15259	1	1	9572.4	7850.5	1	1	1	1	1	1	1	1	5008.5	1	1	1	18754	1	13351.3	1713.49	7532.38	3542.17
P01717	LV325	Immunoglobulinlambdavariable3-25	17	12.011	19.393	1	1	1	1	1	1	1	1	1	1	107560	47291	35900	32100	16853	1	1	1	1	1	1	1	1	37738	1	1	1	26934	13561	101910	72223	19266	1	22671	32552	1	114850	57855	1	1	1	23970.9	11986	24978.5
P55072	TERA	TransitionalendoplasmicreticulumATPase	2.1	89.321	7.2252	14134	13938	1	7207.2	15017	28582	1	4450.6	1	1	1	1	1	1	12548	1	1	1	1	1	1	1	1	7057.7	1	1	1	23542	1	1	1	1	1	1	6589.6	1	1	1	1	1	8333.28	1255.7	4794.49	1860.32
P35232-2	PHB	Isoform2ofProhibitin	12.3	17.018	14.14	88126	78260	8827.5	8127	1	1	1	1	19274	43728	1	6775.2	1	7184.4	1	1	1	1	1	1	22184	21111	1	1	7852.3	1	1	1	1	1	1	1	1	4008.2	1	1	1	1	26223	1	24634.7	1396.76	13015.7	4069.68
P18206-3	VINC	Isoform3ofVinculin	9	24.904	6.8228	22242	19245	14215	33082	1	1	1	17517	1	1	1	1	1	1	8586.7	1	1	1	1	1	1	7565.3	1	1	8573.3	1	1	1	1	1	1	1	1	1	1	1	1	1	10857	1	10630.6	859.57	5745.09	1350.63
P04432	KVD39	Immunoglobulinkappavariable1D-39	17.9	12.737	58.839	1	1	1	1	1	1	1	1	1	1	66617	59068	1	1	13732	15103	1	1	25211	1	62259	60978	1	14875	1	1	1	77453	134150	85726	22364	28654	1	29479	9757.9	1	1	34940	15404	1	1	17973.6	8987.3	28802.4
P0DOX2	IGA2	Immunoglobulinalpha-2heavychain	13.8	48.934	6.914	11604	13363	1	1	1	1	1	1	1	1	133000	101190	1	1	33157	34887	1	1	58531	34130	219210	152710	159280	116440	1	33004	1	195470	261160	316640	89634	71551	1	1	1	1	1	103980	36931	1	2497.5	39489.9	20993.7	87800.9
P01782	HV309	Immunoglobulinheavyvariable3-9	37.3	12.945	323.31	1	1	1	1	1	1	1	1	1	1	1637.4	3264.2	83521	43225	10028	53815	1	1	1	27850	97540	94709	38531	62978	3863.1	1	1	6903.3	268250	168800	125170	94236	1	213460	44110	1	1	62124	53751	1	1	22334.4	11167.7	66721.6
A0M8Q6	IGLC7	Immunoglobulinlambdaconstant7	56.6	11.253	203.69	45868	45059	1	1	1	1	1	1	1	1	17048	17649	7602.4	1	51077	45908	1	1	1	14286	35955	27940	102020	70902	1	1	15268	47725	396590	373130	1	1	34128	59954	154710	102830	262230	433580	83185	3028.8	9093.5	15357.4	12225.5	110159
P01602	KV105	Immunoglobulinkappavariable1-5	17.9	12.781	72.206	1	1	13999	12193	1	1	1	1	1	1	37878	35716	20170	24438	68961	99115	1	1	1	35404	23338	47590	1	1	8136	19272	1	91711	40444	74312	45011	49689	1	29317	89378	1	1	41720	48076	31468	2620	32168.5	17394.2	31973.4
P35579	MYH9	Myin-9	29	226.53	323.31	2235000	1913100	174930	304900	301990	219890	149610	607930	568030	541020	76411	85914	170550	186690	244450	272220	195980	163110	119230	263040	438770	430090	42901	49147	131870	87884	1	58763	34201	40737	57347	89483	81275	170220	126480	86889	1	17256	574900	400860	701640	177760	439700	145954
P01624	KV315	Immunoglobulinkappavariable3-15	18.3	12.496	181.04	153940	156840	62500	60821	1	1	1	1	107960	74036	707260	690930	67284	64700	274540	292780	36505	32959	306930	286390	1759200	1618700	1	1	126910	122140	1	946270	1060300	1106100	431860	410140	1	690260	283630	1	1	883660	319980	1	61610.1	276028	168819	487958
P60660	MYL6	Myinlightpolypeptide6	27.8	16.93	29.613	170140	215000	28228	50116	15813	16800	110760	171290	152730	100500	15259	10792	27407	24840	42826	41993	49756	25449	11940	14885	70720	69577	14738	17026	1	1	1	3736.8	1	9059.2	20591	14921	1	18264	17487	1	1	1	125860	1	103138	26514.7	64826.2	19099.5
P19823	ITIH2	Inter-alpha-trypsininhibitorheavychainH2	12.9	106.46	51.365	34248	31585	65755	72743	75924	81090	1	32758	52736	84923	59352	63467	144940	301410	72524	92914	76051	79503	149280	74345	40788	37294	1	63621	33519	42812	1	37055	105930	67495	42299	54515	1	92606	33404	21084	1	45948	43393	16315	53176.3	111379	82277.4	38904.1
Q00610-2	CLH1	Isoform2ofClathrinheavychain1	1.2	187.89	32.698	169540	88590	62596	60495	64912	67619	1	1	1	1	1	1	19513	21062	36687	23931	1	16905	1	21784	14974	13729	1	7070.6	1	10786	1	1	1	1	1	1	1	1	1	1	1	1	30187	1	51375.6	13988.6	32682.1	3838.08
O75083	WDR1	WDrepeat-containingprotein1	6.1	66.193	20.863	37341	41101	25583	38639	11628	11228	1	1	11495	9106.3	9059.2	1	10087	1	21104	20636	1	1	6048.2	1	10278	12215	1	1	10290	1	1	1	1	1	1	1	1	1	1	1	1	1	7895.7	1	18612.3	6693.94	12653.1	2034.73
P01732-2	CD8A	Isoform2ofT-cellsurfaceglycoproteinCD8alphachain	9.1	21.585	6.5717	55248	38597	29520	38486	57535	53764	1	1	1	1	79960	76868	33066	32593	77202	34259	59515	57413	1	101010	17486	12762	40538	5566	44787	60920	1	36193	1	13623	1	1	1	1	4793.3	1	1	1	19884	1	27315.4	55188.7	41252.1	12828.1
P02656	APOC3	ApolipoproteinC-III	37.4	10.852	55.35	25288	38994	55827	65703	45397	79441	1	1	65851	83910	17497	17389	94353	139790	111960	105440	160930	198760	99107	64231	55625	37911	1	4756	43309	35879	1	37457	23400	25080	27548	30307	1	19482	23984	1	1	17197	17635	1	46041.3	100946	73493.5	19978.8
P02647	APOA1	ApolipoproteinA-I	70.4	30.777	323.31	573980	602570	2176200	3289100	2294200	1374800	1013200	2064800	1435200	1442000	2478600	3389500	3991300	3524700	3278800	2104800	3303100	3506300	2088400	2526400	2153400	2353200	362790	605680	1076600	1064600	1	1592700	1396900	1090100	490240	476770	1	1696000	2326700	1	1	1750300	1992000	1	1626605	3019190	2.3229e+06	1.0214e+06
P60709	ACTB	Actin,cytoplasmic1	58.1	41.736	323.31	1127900	1799100	1414700	1348300	1825000	991100	1141400	1026200	1068700	1591800	215700	67785	923220	1116400	1363500	1487500	242320	308010	766730	928260	709000	413920	126190	125070	248080	523200	36624	172900	152390	124490	163270	429090	28410	628770	485710	34617	1	87699	1212200	136320	1333420	741942	1.03768e+06	291898
P02652	APOA2	ApolipoproteinA-II	27	11.175	323.31	47325	41481	509320	890200	187850	258120	858310	138380	559820	212990	481430	471110	882770	828960	377830	362270	350520	440950	1895700	461300	328560	297890	277920	164350	183370	199780	145020	931830	382990	717690	310020	207520	117870	108150	452740	15066	201770	480520	271930	78470	370380	655284	512832	293673
P31946-2	1433B	IsoformShortof14-3-3proteinbeta/alpha	6.6	27.85	6.3715	1	74583	46149	111330	1	1	1	1	1	71825	14030	15710	14375	10783	45706	25255	17139	19192	34838	19165	25248	24026	6276	1	20868	17295	1	7663.7	1	1718.8	6322.5	6422.6	1	13078	11703	1	1	1	64000	1	30389.3	21619.3	26004.3	10231.5
P01700	LV147	Immunoglobulinlambdavariable1-47	17.9	12.283	41.1	12412	12260	14244	17023	3068.8	4186.7	19545	12355	77489	1	112550	342280	1	6437.1	41070	15552	1	1	1733.7	1	287960	310120	133320	140910	1	6015.1	1	40140	1070200	1281500	73726	173060	1	3497.9	317730	86002	1	1	124690	40780	17258.5	51962.7	34610.6	204483
P67983;Q8N339	MT1M	Metallothionein-1M	49.2	5.9511	28.384	192480	176590	7582.2	19312	52834	55307	1	1	1	1	28882	27749	27783	29942	37832	36646	32743	30392	1	92494	20844	17756	11386	17872	22469	9789.5	1	14222	34959	30510	25936	25168	1	29911	37060	1	1	12643	13334	1	50410.9	34446.4	42428.7	16193.2
P21333-2	FLNA	Isoform2ofFilamin-A	11.1	280.01	323.31	1828400	2115000	354340	422710	69835	94277	194000	187860	462910	539660	117670	110590	221510	245850	184980	174690	134950	135310	148560	99130	340340	355450	29470	46962	109270	104010	1	30584	33732	56610	69671	107410	1	78534	82485	45094	1	13379	516990	236440	626899	157324	392112	112822
Q9BWP8-8	COL11	Isoform8ofCollectin-11	41.6	21.589	323.31	3437.1	19652	4033.6	5257.1	320960	265550	1	98140	1	1	14391	1	121010	366870	174430	28854	11488	21053	1	89049	6334	6465.8	1	18636	30827	30976	1	22253	1	19664	10849	7463.1	1	13613	155190	1	1	4902.7	34993	1	71703.3	82714.7	77209	18108.7
P01889	HLAB	HLAclassIhistocompatibilityantigen,Balphachain	18.5	40.46	97.801	49912	30967	10775	12149	165950	195620	1	1	1	1	21612	24041	26912	21164	15180	1	1	1	1	1	1	1	1	1	1	1	1	7949.8	1	1	14757	16437	1	1	1	1	1	1	1	1	46537.7	10891.4	28714.5	1958.04
P62258	1433E	14-3-3proteinepsilon	13.7	29.174	11.963	21713	28013	36329	69966	34837	54567	11754	1	1	1	19814	20252	9122.8	6731.4	40779	42508	5602.5	8105.7	26622	12675	61024	34781	1	8994.8	27779	27433	1	1	1	1	1	1	1	21359	14659	1	1	1	1	1	25718.2	19221.2	22469.7	9802.14
P00450	CERU	Ceruloplasmin	2.3	122.2	112.21	1	8977.4	31423	54446	73942	1	1	274800	1	1	15031	16139	122350	77028	70291	1	37542	34663	1	1	7418.5	15590	27716	26716	20976	1	1	1	1	13669	21301	1	1	1	1	1	1	13459	13006	1	44359.3	37304.7	40832	7993.12
Q9UQB3-2	CTND2	Isoform2ofCatenindelta-2	1.2	126.53	7.3743	25895	26803	44871	39349	13999	13054	1	1	13457	17270	374420	116470	1	1	30814	89053	15795	15766	22417	5227.9	384590	119600	710540	722210	1	13081	380530	577470	28662	16432	240270	68329	1	25581	51425	1	1	65647	63531	1	19470	66996.5	43233.2	173395
Q06830	PRDX1	Peroxiredoxin-1	9	22.11	6.4786	16420	9735.9	38186	31877	19579	19406	15483	1	1	1	1	1	1	1	25775	1	14081	17160	1	13633	17703	18232	1	1	1	1	1	6450.1	1	1	10822	10569	1	4731.4	1	1	1	1	15226	1	15069	7065.5	11067.2	4187.32
P05204	HMGN2	Non-histonechromomalproteinHMG-17	15.6	9.3926	19.235	51616	43211	1	1	23164	21333	31658	14413	1	1	21368	23719	15574	9515	19346	32163	9017.4	1	219950	65989	1	1	1	1	1	12986	1	1	28109	11673	1	1	1	18888	32158	1	1	1	1	1	18539.9	41664.2	30102.1	5191.45
P02649	APOE	ApolipoproteinE	31.2	36.154	323.31	45688	32297	49801	44289	459710	435160	1	15745	1	1	35689	26324	125650	409610	371390	266050	100280	261040	16995	39609	165230	96187	57248	47329	36611	35042	1	41419	25419	10776	39781	42644	1	35966	151960	111560	1	26121	22209	17311	108269	165264	136766	48140.8
P62873-2	GBB1	Isoform2ofGuaninenucleotide-bindingproteinG(I)/G(S)/G(T)subunitbeta-1	11.7	36.297	28.475	300630	245700	101010	96847	151190	1	1	26875	1	1	38234	41094	1	112450	76677	1	81277	100490	1	88185	94199	68457	32797	36703	78867	1	1	40761	1	18533	30357	28713	1	1	1	1	1	11271	65499	1	92225.6	53841	73033.3	25308.3
P28066-2	PSA5	Isoform2ofProteasomesubunitalphatype-5	10.4	20.035	323.31	21553	15382	11014	11568	2714.2	1	1	1	20194	28505	2837.7	1	5969.2	6201.4	8529.9	8741.7	27288	13747	25857	20092	5228.4	7825.3	7687.2	11492	6469.8	13614	1	12361	2997	1	14059	11618	1	14205	1	1	1	1	1513.8	1	11093.3	11926.5	11509.9	5453.93
P12259	FA5	CoagulationfactorV	2.7	251.7	79.178	4556.1	3975.3	6080.4	20001	30441	103300	1	242540	1	1	12398	12875	124910	154700	9561.6	7193.7	166190	47654	1	15581	12751	12133	32561	7366.4	15046	9998.5	1	8858.6	1	1	20420	19331	1	9942.7	8697	1	1	8406.4	11182	1	41089.7	55106.4	48098.1	8835.03
P02760	AMBP	ProteinAMBP	8.2	38.999	44.686	1	1	26166	25008	36066	35141	1	1	1	1	10441	12532	28980	46416	14410	1	43239	37582	1	32786	1	1	20250	21580	15597	1	1	1	1	23865	10872	13677	1	1	1	1	1	16194	11111	1	12238.7	22638.8	17438.8	6657.9
P04264	K2C1	Keratin,typeIIcytkeletal1	37.7	66.038	323.31	338400	235410	225280	189420	294990	347100	174380	335710	272410	282170	35519	37229	137160	127970	501280	569750	122540	74210	996660	555630	143740	156970	200300	136850	138010	94094	54401	158500	284750	312160	153050	280280	172540	330480	52816	90859	129660	96074	108320	13371	269527	315795	292661	155361
P16452-3	EPB42	Isoform3ofErythrocytemembraneproteinband4.2	13.4	69.455	198.53	25354	22218	23265	22843	186250	141060	1	18750	30358	20521	88651	50132	88878	62505	62814	71178	95091	73901	97756	67231	4693.4	3355.8	59703	3216.6	58003	58094	1	37430	29180	17798	41514	37745	1	21708	109320	28659	1	15922	45043	62556	49062	75813.7	62437.8	31697.2
Q8TD57	DYH3	Dyneinheavychain3,axonemal	0.5	470.77	6.6713	686540	455380	665340	1565700	33379	1	1	12879	7107.2	1	1157400	503030	568050	698180	145760	1	848060	2493000	1	443440	101680	87890	207130	130080	104190	1	1	536940	1	43424	805860	95738	1	1	1	1	1	41390	361540	1	342633	685692	514163	125794
P22792	CPN2	CarboxypeptidaseNsubunit2	4	60.556	205.06	1	9239	189380	201440	11844	11995	1	1	1	1	15339	16098	37639	31283	26304	38833	133650	107530	52860	73732	376890	326210	27345	41341	130820	172110	1	320420	62413	47155	475540	387470	1	154330	84209	1	1	151430	102620	1	42390.3	53326.8	47858.6	143015
P00751-2	CFAB	Isoform2ofComplementfactorB	6.1	68.872	37.605	8685.9	7920.5	3730.2	4821.6	4796	4599.2	1	1	1	1	1	1	9990.2	35637	7522.7	6731.3	1	1	1	3609.1	1	1	1	1	1	1	1	1	1	1	1	1	1	4152.7	1	1	1	1	1	1	3455.74	6349.53	4902.64	208.585
P68371	TBB4B	Tubulinbeta-4Bchain	18.4	49.83	323.31	395360	557900	49598	73380	25995	11201	26726	21398	258260	344910	1	3265.4	56909	170690	15965	2124.2	55430	23142	95366	6082.9	18905	19222	29143	29677	47423	25513	1	1	1	6570.2	1	1	1	28809	1	1	1	1947.4	123720	1	176473	42897.6	109685	16547
P68133	ACTS	Actin,alphaskeletalmuscle	31	42.051	78.549	156480	170190	46485	44337	133440	1	1	453560	1	1	1	6616	40562	56127	162300	1	1	9434	1	87553	1	1	1	1	1	1	1	1	1	1	1	1	1	1	1	1	1	1	58305	1	100450	36259.6	68354.6	2916.2
A0A0B4J1Y9	HV372	Immunoglobulinheavyvariable3-72	30.3	13.203	323.31	27718	1	3055.3	5346.2	79043	1	1	1	1	1	155440	329880	51755	46796	117670	58371	18484	19294	1	1	94564	65067	61123	87655	176550	141630	1	51283	506530	265650	136950	183480	1	262050	345790	1	1	208680	689010	1	11516.9	79769.2	45643	163801
P02730	B3AT	Band3aniontransportprotein	15.6	101.79	323.31	33863	92752	201560	175390	935430	723220	92947	445420	366770	228560	267600	325280	366730	381320	472310	428160	688070	637230	414190	446140	75895	86250	171070	135690	563080	351360	1	329930	114680	130180	360660	378690	1	197220	612130	25695	1	55644	485770	63889	329591	442703	386147	206892
P02751	FINC	Fibronectin	4.8	272.32	136.05	1	20216	51795	220380	19153	33246	46733	16101	84980	62766	28477	28640	24741	205730	27066	169070	20624	26015	18616	10463	20586	19194	15515	13827	18183	10346	1	26532	1	12006	22099	8505	1	13145	17773	54694	1	16405	13619	38421	55537.1	55944.2	55740.7	16042.7
Q08380	LG3BP	Galectin-3-bindingprotein	34.7	65.33	323.31	1271500	758930	1029900	1116100	1478600	1302700	408910	1621600	94393	466540	381790	492880	997570	1353800	907190	1090200	516890	646210	604840	983100	722330	501610	358710	293800	1413300	762400	1	377650	767240	684570	915120	987540	4829.7	877980	1099000	103680	1	287750	234630	120550	954917	797447	876182	525635
Q96MM7-2	H6ST2	Isoform2ofHeparan-sulfate6-O-sulfotransferase2	3.3	53.436	7.3598	115770	44423	45637	40295	47287	1	1	53836	1	1	8880.3	11278	36142	42795	53590	1	40814	42374	1	33242	28506	15775	1	30380	61648	1	1	1	1	16649	1	1	1	1	1	1	1	1	44820	1	34725.2	26911.7	30818.5	9889.6
P09382	LEG1	Galectin-1	13.3	14.716	70.674	431220	180560	1	56648	173310	168630	1	9845	1	1	55715	60236	102960	109310	1	102060	223700	180460	1	128470	1	1	35396	43095	73028	94194	1	1	22421	19406	70082	58224	1	1	37681	1	1	24729	48783	1	102022	96291.3	99156.5	26352.4
O95522	PRA12	PRAMEfamilymember12	0	54.633	6.2217	15183	18932	220010	622950	314850	395740	1	693970	1	1	25130	30694	73011	64810	350070	1	307040	886050	1	189550	70313	142360	107790	88836	65732	1	1	70929	1	15392	28403	30868	1	1	1	1	1	41319	38445	1	228164	192636	210400	35019.8
P0DOY2	IGLC2	Immunoglobulinlambdaconstant2	96.2	11.293	89.165	11464	12656	1	1293.4	2670.9	2800.8	1	1	18218	1	82420	81160	1	9730.4	10323	38945	1	4369.3	1	17553	55928	35463	81320	19297	14518	19097	1	24115	433420	130090	298680	271020	32367	130300	120510	78287	8938	64481	29283	1	4910.71	24450.4	14680.5	92355.8
P14618	KPYM	PyruvatekinasePKM	7.7	57.936	17.135	197070	198620	21237	1	36009	1	1	41336	1	1	1	1	67474	134570	75871	46708	1	1	1	44230	1	1	1	1	1	20112	1	1	1	1	1	1	1	1	1	1	1	1	1	1	49427.7	36885.8	43156.8	1006.55
P21730	C5AR1	C5aanaphylatoxinchemotacticreceptor1	3.7	39.335	14.895	1	6045.5	1	3293.4	8404	9264.9	1	1	1	1	6073.8	6142.4	5453.5	4080	34617	11701	4595.8	4843	1	1	1	1	1	1	1	1	1	1	1	1	1	1	1	1	1	1	1	1	1	1	2701.38	7750.85	5226.11	1
P08514-3	ITA2B	Isoform3ofIntegrinalpha-IIb	9	103.22	244.41	107330	103040	191980	142690	74372	62253	1	209240	1	1	1	1	1	18770	156770	264760	1	1	1	1	1	1	1	1	1	1	1	1	1	1	1	1	1	15220	1	1	1	1	114990	1	89090.8	44030.7	66560.8	6511.4
Q9NVD7-2	PARVA	Isoform2ofAlpha-parvin	9.3	20.624	6.9716	90326	101160	3882	1	47023	83539	1	1	1	1	18413	19619	58624	30211	45720	50551	34820	19792	219550	83643	1	1	14719	1	14333	23966	1	12175	16844	12924	9125	10761	1	20972	26093	1	1	4546.4	16134	1	32593.5	58094.3	45343.9	9130.02
P01876	IGHA1	Immunoglobulinheavyconstantalpha1	53.8	37.654	323.31	300720	218780	3770000	3646800	670900	1268800	489730	2560800	2541100	2482000	1437200	1356500	373740	534700	1648400	2948100	461030	488230	471470	1222200	3776400	2996000	3338800	2654400	1086900	1902200	1	5092000	3142000	2601000	6103800	6956600	1576000	9520700	7209800	53836	196900	7999100	2574700	1304700	1794963	1094157	1444560	3.50429e+06
P06276	CHLE	Cholinesterase	2.5	68.417	185.07	16602	22868	100690	142410	34022	44325	1	3314.7	80327	101930	53690	55699	56710	53347	30522	26577	127980	120670	156010	154790	55257	55148	1	1	1	1	45187	83866	51993	58002	1	1	26928	1	90323	67272	22828	1	1	1	54649	83599.5	69124.2	27840.7
P63104	1433Z	14-3-3proteinzeta/delta	18	27.745	113.95	517780	157120	232360	328440	183950	123760	1	150900	1	59314	19177	21224	69700	67192	174920	139750	17618	26021	1	127500	96104	49463	9553	14741	61832	112880	1	30452	9316.8	7413.2	1	1	1	61883	1	1	1	1	104460	1	175363	66310.3	120836	27905.3
P02787	TRFE	Serotransferrin	25.4	77.063	171.85	40184	37340	43015	60287	39725	142860	64553	297310	1	1	156640	155710	54378	34158	95721	133840	176090	102560	14498	55995	32715	34415	37693	5698	1	46817	1	27079	28462	21702	20524	129450	1	32519	49303	9552.6	1	23265	73281	1	72527.6	97959	85243.3	28624
Q15485	FCN2	Ficolin-2	21.1	34.001	323.31	1	1	9239.5	7565.1	101320	208090	122840	15265	1	1	1	1	132190	200100	129670	239950	12645	4747.9	14043	3203.3	1	1	8016.4	6936.9	1	1	1	1	1	1	3383.5	1	1	1	3719.1	1	1	3262.6	2249	1	46432.4	73655.1	60043.7	1379.07
P02671-2	FIBA	Isoform2ofFibrinogenalphachain	45.2	69.756	323.31	29446	30408	97155	550490	289270	318940	186910	231980	116940	398090	13917	10559	1046100	1787800	539010	418020	20961	108800	227370	13672	6426	9882.9	6699	18077	9830.8	4564.2	28176	6550.5	6972.4	10478	12133	18112	2165.9	5433.5	6054.8	45804	36972	19477	36513	26969	224963	418621	321792	15864.5
P35908v2;P35908	K22E	Keratin,typeIIcytkeletal2epidermal	29.4	65.432	206.55	75252	27057	72396	66163	256280	188230	83669	64706	74753	117020	22473	19380	171270	185270	309310	470190	62898	177340	397780	112260	15356	38222	136840	136160	64258	51286	118920	30246	38217	16581	51377	38538	62561	32796	33668	61355	1	36194	40698	42870	102553	192817	147685	52307.2
P00738	HPT	Haptoglobin	88.2	45.205	323.31	10086000	11659000	11025000	12463000	4255900	4494100	8825100	4337600	22080000	20860000	5587700	5435200	16226000	15038000	6329400	7626400	20747000	27718000	22677000	18374000	5411200	4386500	4427500	5536800	10422000	13657000	2398800	5263400	15863000	12882000	2126300	1682400	9236500	11594000	4440700	2065500	1875900	7054100	6289600	6423100	11008570	14575870	12792220	6651815
O75955-2	FLOT1	Isoform2ofFlotillin-1	4.7	42.08	6.6004	43524	64832	34228	35944	43623	1	1	1	1	1	46552	45398	63561	61872	47731	1	57954	67198	1	24988	19148	1	11290	14868	43745	1	1	37152	1	1	1	1	1	1	1	1	1	1	52008	1	22215.6	41525.6	31870.6	8911.25
O00299	CLIC1	Chlorideintracellularchannelprotein1	29	26.922	28.255	66597	120570	67039	76983	131720	72070	9060	5869.9	1	13505	11338	10028	7395.4	5216.3	107000	121880	9687.5	8367.8	10074	13733	25978	26107	1	1	1	33525	1	1	4183.4	1	6352	1	1	11436	7136.3	1	1	1	30474	1	56341.5	30472	43406.7	7260.19
O75636	FCN3	Ficolin-3	43.5	32.903	323.31	545320	262400	82130	146070	1971900	3275800	1	360830	1	1	74002	70626	1757900	2380800	2689100	1473500	1097700	584350	5559.9	166220	52127	56557	37547	50835	40309	75655	1	75422	40828	40301	166520	288550	1	37238	19128	1	1	24461	27680	1	664445	1.02998e+06	847211	51658.2
P16157-16	ANK1	IsoformEr15ofAnkyrin-1	27.8	203.53	323.31	76801	99334	176960	363890	1686500	1865500	229530	420490	428180	553380	808450	1017000	847510	886100	679830	626440	996770	855110	1089600	952540	70438	98040	219780	139420	536040	386190	1	278280	126240	118690	467810	720790	9383.5	174710	968140	149860	1	99323	952520	446150	590056	875935	732996	298090
Q14254	FLOT2	Flotillin-2	9.1	47.064	37.509	23181	23869	12502	11974	44373	49333	1	1	1	1	31215	30661	31126	22404	42475	18477	66213	66079	1	31151	1	1	1	1	41720	1	1	31003	1	1	1	1	1	8285.7	1	1	1	1	34661	1	16523.6	33980.2	25251.9	5784.28
Q13409-6	DC1I2	Isoform2FofCytoplasmicdynein1intermediatechain2	2	68.297	6.2483	11386	21224	2273.8	3515.7	39616	43381	1	1	1	1	9276.3	10204	8902.8	8108.7	33538	29525	18117	17243	1	16728	1	4327.8	1	1	1	8235.7	1	9874.8	1	5073.3	7492.9	1	1	1	5447.3	1	1	2148.7	7499.5	1	12140	15164.4	13652.2	2505.6
P01619	KV320	Immunoglobulinkappavariable3-20	19	12.557	323.31	60017	58675	181140	195460	16294	8334.2	1	2943.3	24838	1	1084800	1171500	1	1	412270	675900	1	7012.5	66843	1	2006300	2041100	215110	242300	282410	457330	84333	1032800	1785800	1202900	1052100	1694600	90215	1035500	839750	1	47479	2217400	518120	370990	54770.3	341833	198302	860827
P13987	CD59	CD59glycoprotein	18	14.177	65.593	1	1	33833	51428	99391	69777	9556.4	12588	14768	88921	31348	28383	61180	64005	76853	85862	110210	111890	62413	33139	21010	18661	1	1	51152	40745	1	45217	1	10131	53588	39965	1	12066	36812	1	1	5056.1	37018	1	38026.4	66528.3	52277.4	18571.5
P35613-3	BASI	Isoform3ofBasigin	9.1	19.438	16.125	8863.7	12885	4902.3	1	29096	30589	1	1	13546	7362.9	5319.7	1	8243.6	1	15732	14506	1	1	4600.4	1	1	1	1	1	1	1	1	1	1	1	1	1	1	1	1	1	1	1	1	1	10724.8	4840.67	7782.73	1
P10909-4	CLUS	Isoform4ofClusterin	24.5	48.803	323.31	247440	245980	316450	285080	433560	488680	43364	72584	220130	241700	237870	178100	589040	543420	721120	821290	229930	239340	185790	265770	217250	238070	218970	258500	107450	152090	39497	198230	70167	71003	87836	79198	211120	212630	121250	81327	1	173820	156830	38110	259497	401167	330332	136667
P04275	VWF	vonWillebrandfactor	40.2	309.26	323.31	938410	868270	1535600	1701400	2907100	2855600	2070400	1734500	6082700	7019500	1039800	1002900	4168500	4519200	1812300	1938600	3267900	3459000	1919500	1566600	841240	855630	611300	1304800	1240700	1124700	430360	1717600	663000	780000	1936800	1936800	360920	1206500	1188400	607760	283010	1071100	1574500	1095600	2771348	2469430	2620389	1041536
P16401	H15	HistoneH1.5	23.5	22.58	26.33	38438	48290	19953	21152	91962	266030	1	1	30561	30965	45255	48052	60402	87733	62946	37771	52019	25958	114580	107620	1	1	28726	1	1	1	1	1	14763	10012	1	1	1	8260.5	43007	1	1	1	23911	1	54735.3	64233.6	59484.4	6434.68
P01024	CO3	ComplementC3	10.8	187.15	234.25	52042	32651	211440	234630	186940	199410	1	30434	15901	1	26925	29572	232890	352280	87855	78502	275100	223010	51862	50152	57906	35210	1	1	62447	24077	1	60908	20715	19075	32431	28039	1	4851	29151	1	1	7806.2	14681	1	96345	140815	118580	19865.2
P11142-2	HSP7C	Isoform2ofHeatshockcognate71kDaprotein	7.5	53.517	85.497	82494	66899	37278	74099	51035	94578	2601.7	7129.2	10501	56494	18168	21231	52331	50315	103160	153880	2915.7	21648	49056	26659	1	11163	1	1	10960	18504	1	10560	1	1	8079.4	6970.6	1	22372	10913	1	1	1	87715	13829	48310.9	49936.4	49123.6	10053.8
P02679-2	FIBG	IsoformGamma-AofFibrinogengammachain	59.3	49.496	323.31	109060	87746	615610	1006500	1072200	1028200	101990	951250	15260	66435	26582	30933	1762500	1773200	1397400	1618700	90375	40594	49906	180190	36828	39300	1	1	6818.8	5161.4	1	1174.5	1	6720.7	56066	42136	1	1	513.09	1	1	18860	29351	1	505425	697038	601232	12146.9
P16671-4	CD36	Isoform4ofPlateletglycoprotein4	9	46.09	53.742	151740	105270	65188	87470	78621	44302	1	8598.4	1	1	7377.2	1	49791	56834	50882	1	45413	48897	1	27997	1	1	1	1	20995	1	1	1	1	1	1	1	1	1	1	1	1	1	27438	1	54119.2	28719.4	41419.3	2422.55
P10412	H14	HistoneH1.4	34.2	21.865	323.31	5218900	3957600	195330	263150	4067900	3356900	2195000	98402	2732600	1543900	985010	932140	1334700	1372700	1133800	1789500	1691100	1815500	4485400	3443900	580810	474980	591400	466200	933520	470850	106310	274680	421330	492280	224610	198330	569650	1051400	990780	2420800	1473100	203620	754750	171370	2.36297e+06	1898375	2.13067e+06	643538
P02786	TFR1	Transferrinreceptorprotein1	26.2	84.87	234.01	8449.8	9828.9	15743	25780	145080	155230	221020	146100	99194	319690	128480	161710	48995	70570	283430	372310	39562	41875	55664	52864	12429	21936	1	1	45337	35758	1	19012	1	1	1	1	1	8056.7	16077	1	1	30579	1	1	114612	125546	120079	9459.84
P02675	FIBB	Fibrinogenbetachain	65.8	55.928	323.31	372500	244980	2853800	3265400	2161600	3053600	1237900	1136600	604300	140030	274290	238350	2095200	3078900	3441200	3967400	664640	699460	526990	321660	669720	564350	138580	136900	79049	29659	1	105710	58799	93400	264570	455270	1	84278	110040	1	1	77516	235060	24135	1507071	1530809	1518940	156352
O43866	CD5L	CD5antigen-like	66.9	38.087	323.31	25127	47560	176360	227340	762910	334760	1261400	771240	234600	252230	2851500	3208200	377450	395850	1978000	4103700	65610	75887	354120	81360	7477500	8279400	359910	808710	307150	608140	702100	1860000	6951200	6343800	5359200	4642700	5518600	1991800	9145600	4681500	2547500	8490300	2698000	5554000	409353	1.34917e+06	879260	4.21636e+06
Daratumumab2;P01834	Daratumumab2		71	23.384	323.31	1408700	1071600	1053600	1132500	640370	394290	1150200	592990	2064900	1642800	5430500	5400500	1347600	1447400	2455400	2007300	477450	568960	1094700	834980	8437800	8695100	3614900	4050100	4295700	1467500	1357700	5189900	7248300	7931600	5338500	4436100	2249300	3636400	4451800	3359900	3624500	9189900	4424000	1673000	1115195	2106479	1610837	4733600
P0DOY3	IGLC3	Immunoglobulinlambdaconstant3	96.2	11.265	323.31	1369700	1592100	1460500	1249600	994870	895170	432860	801720	2150600	2772900	5049800	6776800	1512000	1337600	3515900	3715300	561130	373390	1161700	1092200	10096000	9540400	6071500	663030	1489900	1357600	9355500	8462600	15702000	15207000	8597700	7533700	13132000	11911000	8909500	27769000	30137000	14094000	6152100	14461000	1372002	2509582	1940792	1.10321e+07
P01871	IGHM	Immunoglobulinheavyconstantmu	73.3	49.439	323.31	2250600	2253200	1803000	1888200	815850	624730	1680700	912020	2819600	2802600	13994000	13776000	2328200	2039100	6231100	7620600	671420	656630	1606800	1063200	16237000	15819000	7232400	6942000	5323400	5117300	6496600	12800000	14802000	16230000	8243800	9736200	9100900	15177000	11718000	12201000	10350000	16842000	9261400	7759600	1785050	4998705	3.39188e+06	10869480
P02768	ALBU	Albumin	78.2	69.366	323.31	2608200	3284900	5475900	7135900	5610600	4006300	5307200	5754300	2984100	3406400	3925100	4013800	4667500	3552700	3805300	3877800	6533900	7421100	4761600	5328400	4066000	3483400	2423800	3067700	2371400	2309100	457330	2488900	1382600	1668400	3568100	4329300	634940	1802800	3074900	760180	169860	1486900	1576200	1146300	4557380	4788720	4673050	2.11341e+06
P01591	IGJ	ImmunoglobulinJchain	61	18.098	323.31	250460	270320	122930	191970	47337	40748	120040	438540	499140	398750	2073400	1569200	276420	330410	539820	929680	36158	56074	78346	115050	3097400	3623000	675790	907760	877320	575170	831150	2538800	3271500	4205700	3094600	5562900	3124400	2869500	2895000	1893400	3029500	5158300	2629400	1176500	238024	600456	419240	2.60185e+06
P02042	HBD	Hemoglobinsubunitdelta	49	16.055	323.31	1	1	50116	91506	46570	38672	1	17243	95732	1	109240	80093	1	8765.3	125480	147770	1	61625	183630	191840	75417	73373	100900	99302	140640	247090	1	173090	147160	89609	44162	38110	1	115590	50866	1	1	33315	68137	77178	33984.3	90844.5	62414.4	78697.1
P01042-3	KNG1	Isoform3ofKininogen-1	6.6	43.821	13.379	13903	13158	19300	18506	12614	12608	1	1	1	1	19909	19111	21455	47771	10097	11856	27831	25531	1	16814	11856	10395	22267	15695	16700	17921	1	11719	15830	14138	15373	15804	1	16428	15449	1	1	11629	10698	1	9009.3	20037.6	14523.5	11095.4
P07996-2	TSP1	Isoform2ofThrombpondin-1	10.1	120.15	165.28	1640200	1090400	405760	254880	136540	201840	294310	231970	279080	405020	125510	118390	56524	154840	274820	228690	57162	17264	1	20487	326100	483360	181140	118850	140940	202620	279530	61270	120170	126670	34793	40803	193650	284660	125120	440560	1	76665	312810	113680	494000	105369	299684	183170
P68871	HBB	Hemoglobinsubunitbeta	92.5	15.998	323.31	260310	176800	2898700	2476500	2680000	2414900	2817400	4277500	3196500	1394800	1526200	1713300	2766700	2718700	4200400	4187200	5269500	6788600	4181200	9961400	1255300	1353000	316030	570720	5608900	8455700	769530	2987500	4058200	2602700	1467000	1750500	1000800	5698800	3868000	226590	245670	1313300	3163600	303710	2259341	4331320	3.29533e+06	2.35078e+06
Q93084-4	AT2A3	IsoformSERCA3GofSarcoplasmic/endoplasmicreticulumcalciumATPase3	2.9	109.13	10.214	154710	185380	23907	26220	1	1	1	1	110850	144400	1	1	21396	18910	15932	12918	22225	1	1	1	44198	43755	1	1	42314	34169	1	1	1	1	28175	14508	1	24103	32543	1	1	1	74037	1	64547.1	9138.6	36842.8	16890.7
Q86UB2	BIVM	Basicimmunoglobulin-likevariablemotif-containingprotein	4.2	56.773	6.6817	60364	66017	116650	132200	32379	25098	1	1	39469	33659	289670	289870	52311	41113	51797	63804	165100	204760	27948	90720	130180	158410	356720	452100	160260	101230	1	121080	160540	144090	248150	235710	1	64983	102100	1	1	195470	165420	1	50583.8	127709	89146.6	139822
Q15032-2	R3HD1	Isoform2ofR3Hdomain-containingprotein1	1.6	107.7	6.9031	1	1	26500	26535	62978	37891	1	1	1	1	38062	40138	37451	33953	41806	1	108060	83123	1	79339	1	5652.7	42920	36846	95229	1	1	32392	1	9057.7	24773	29628	1	1	1	1	1	1	49750	1	15391	46193.4	30792.2	16313
Q9H4B7	TBB1	Tubulinbeta-1chain	25.5	50.326	244.36	201500	199910	45900	119440	27041	60345	11106	201460	1	66122	6995.4	18725	1	1	5659.6	1	43789	47869	36002	1	24770	23551	1	18666	12933	1	1	1	20744	18726	24615	21258	1	14391	1	1	1	1	181120	89507	93282.5	15904.4	54593.4	22514.5
P05106-2	ITB3	IsoformBeta-3BofIntegrinbeta-3	10.3	86.112	127.27	147700	225780	28316	77721	5060.1	11738	152220	17205	68705	90430	5761.6	8272.7	17360	64094	40783	25623	41959	32796	64730	10424	36782	54612	1	14503	29473	21457	1	12826	8457.2	16713	39952	21727	1	10721	123830	1	1	11463	149190	1	82487.5	31180.3	56833.9	27585.6
Q71U36-2	TBA1A	Isoform2ofTubulinalpha-1Achain	16.6	46.297	68.992	2107600	470370	764250	365870	84392	247630	1	1605000	1	191740	48657	49902	66085	83608	68470	102920	63957	55902	60992	18888	138280	130200	31967	27038	64566	100220	1	48057	48447	52134	79055	72518	1	89396	43673	1	1	44237	658770	1	583685	61938.1	322812	81428.1
A0A0C4DH55	KVD07	Immunoglobulinkappavariable3D-7	18.5	13.148	18.079	1	1	1	1	1	1	1	1	1	1	1	1	1	1	1	1	1	1	1	1	1	1	1	1	1	1	1	1	1	1	1	1	1	1	1	1	1	1	1	1	1	1	1	1
P0CG04	IGLC1	Immunoglobulinlambdaconstant1	80.2	11.348	6.5119	1	1	1	1	1	1	1	1	1	1	1	1	1	1	1	1	1	1	1	1	1	1	1	1	1	1	1	1	1	1	1	1	1	1	1	1	1	1	1	1	1	1	1	1
O14672-2	ADA10	Isoform2ofDisintegrinandmetalloproteinasedomain-containingprotein10	4.9	49.047	6.9476	1	1	1	1	1	1	1	1	1	1	1	1	1	1	1	1	1	1	1	1	1	1	1	1	1	1	1	1	1	1	1	1	1	1	1	1	1	1	1	1	1	1	1	1
P01601	KVD16	Immunoglobulinkappavariable1D-16	17.9	12.73	6.2073	1	1	1	1	1	1	1	1	1	1	1	1	1	1	1	1	1	1	1	1	1	1	1	1	1	1	1	1	1	1	1	1	1	1	1	1	1	1	1	1	1	1	1	1
P01766	HV313	Immunoglobulinheavyvariable3-13	16.4	12.506	6.2896	1	1	1	1	1	1	1	1	1	1	1	1	1	1	1	1	1	1	1	1	1	1	1	1	1	1	1	1	1	1	1	1	1	1	1	1	1	1	1	1	1	1	1	1
P02679	FIBG	Fibrinogengammachain	57.4	51.511	7.1393	1	1	1	1	1	1	1	1	1	1	1	1	1	1	1	1	1	1	1	1	1	1	1	1	1	1	1	1	1	1	1	1	1	1	1	1	1	1	1	1	1	1	1	1
P10809-2	CH60	Isoform2of60kDaheatshockprotein,mitochondrial	15.8	17.1	8.4514	1	1	1	1	1	1	1	1	1	1	1	1	1	1	1	1	1	1	1	1	1	1	1	1	1	1	1	1	1	1	1	1	1	1	1	1	1	1	1	1	1	1	1	1
P11049-3	CD37	Isoform3ofLeukocyteantigenCD37	12.9	22.563	65.029	1	1	1	1	1	1	1	1	1	1	1	1	1	1	1	1	1	1	1	1	1	1	1	1	1	1	1	1	1	1	1	1	1	1	1	1	1	1	1	1	1	1	1	1
P13224	GP1BB	PlateletglycoproteinIbbetachain	8.3	21.717	24.11	1	1	1	1	1	1	1	1	1	1	1	1	1	1	1	1	1	1	1	1	1	1	1	1	1	1	1	1	1	1	1	1	1	1	1	1	1	1	1	1	1	1	1	1
P61769	B2MG	Beta-2-microglobulin	18.5	13.714	6.7786	1	1	1	1	1	1	1	1	1	1	1	1	1	1	1	1	1	1	1	1	1	1	1	1	1	1	1	1	1	1	1	1	1	1	1	1	1	1	1	1	1	1	1	1
P62820-3	RAB1A	Isoform3ofRas-relatedproteinRab-1A	12.4	13.903	15.507	1	1	1	1	1	1	1	1	1	1	1	1	1	1	1	1	1	1	1	1	1	1	1	1	1	1	1	1	1	1	1	1	1	1	1	1	1	1	1	1	1	1	1	1
Q3MIT2	PUS10	tRNApseudouridinesynthasePus10	2.6	60.243	6.6762	1	1	1	1	1	1	1	1	1	1	1	1	1	1	1	1	1	1	1	1	1	1	1	1	1	1	1	1	1	1	1	1	1	1	1	1	1	1	1	1	1	1	1	1
Q7Z4S6-6	KI21A	Isoform6ofKinesin-likeproteinKIF21A	0.7	180.74	-2	1	1	1	1	1	1	1	1	1	1	1	1	1	1	1	1	1	1	1	1	1	1	1	1	1	1	1	1	1	1	1	1	1	1	1	1	1	1	1	1	1	1	1	1
Q8NC51-4	PAIRB	Isoform4ofPlasminogenactivatorinhibitor1RNA-bindingprotein	4.9	42.426	30.789	1	1	1	1	1	1	1	1	1	1	1	1	1	1	1	1	1	1	1	1	1	1	1	1	1	1	1	1	1	1	1	1	1	1	1	1	1	1	1	1	1	1	1	1
Q96PD5	PGRP2	N-acetylmuramoyl-L-alanineamidase	3.1	62.216	6.9744	1	1	1	1	1	1	1	1	1	1	1	1	1	1	1	1	1	1	1	1	1	1	1	1	1	1	1	1	1	1	1	1	1	1	1	1	1	1	1	1	1	1	1	1
Q99439-2	CNN2	Isoform2ofCalponin-2	7.4	29.5	20.669	1	1	1	1	1	1	1	1	1	1	1	1	1	1	1	1	1	1	1	1	1	1	1	1	1	1	1	1	1	1	1	1	1	1	1	1	1	1	1	1	1	1	1	1
P07203	GPX1	Glutathioneperoxidase1	10.3	22.088	9.1765	49211	43796	1	1	1	1	1	12253	1	1	1	1	1	1	19491	1	1	1	1	1	1	29665	1	1	13628	1	1	1	1	1	1	1	1	1	1	1	1	1	81738	1	10526.7	1950	6238.35	6252.4
P01009	A1AT	Alpha-1-antitrypsin	19.1	46.736	323.31	335970	206300	723090	1059500	143560	218400	23137	254200	192790	343150	403790	457010	450710	653790	133010	214550	419270	580990	349690	609470	685380	632750	390920	324450	358300	492620	1	829890	756150	420660	429950	457310	40896	654700	462480	55137	53726	338470	296200	72941	350010	427228	388619	387647
O75882-3	ATRN	Isoform3ofAttractin	3.2	133.7	66.148	1	1	6615.6	8638	1	1	1	1	1	1	1	3450.9	1	1	1	1	1	3144	1	5613.4	1	1	1	1	5248	6724.6	1	1	1	1	1	1	1	6836.9	2764.2	1	1	1	5204.5	1	1526.16	1221.53	1373.85	1339.66
P10720	PF4V	Plateletfactor4variant	49	11.553	323.31	1	1	28531	33486	1	1	155240	97700	1	1	1	1	1	1	186490	188110	1	1	1	1	40718	48134	1	1	1	1	1	1	122430	96869	1	1	1	30012	204900	77501	1	36305	1	1	31496.3	37460.8	34478.6	32844.1
A0A0C4DH24	KV621	Immunoglobulinkappavariable6-21	18.4	12.43	159.14	1	1	1	1	1	1	1	1	194560	222030	39281	44946	1	1	54724	53719	1	1	1	1	1	1	37565	40067	1	1	1	24411	38059	72163	59584	79238	1	82386	19089	1	1	93511	17422	1	41659.8	19267.6	30463.7	28175.2
P60900-3	PSA6	Isoform3ofProteasomesubunitalphatype-6	10.8	18.815	23.03	1	1	44414	39156	39716	1	1	27073	1	1	1	30559	22854	16665	19125	1	60149	54417	1	33558	34127	29398	62694	50567	39563	1	1	60026	1	44011	1	1	1	25512	1	1	1	26491	35575	1	15036.5	23733	19384.8	20398.7
P20742	PZP	Pregnancyzoneprotein	12.6	163.86	218.43	1	95319	61290	71766	72391	72180	1	118490	1	1	39875	40287	60378	55349	97223	83420	110100	1	1	87053	59982	53014	76749	112380	61655	59163	1	100980	27563	41647	65836	55404	1	116880	57304	1	1	69984	62955	1	49144	57368.7	53256.3	51075.1
P04003	C4BPA	C4b-bindingproteinalphachain	37.9	67.033	323.31	366570	231280	816750	1037700	104810	153470	270830	325840	282430	618330	733930	680220	375410	351960	208000	276650	681930	635010	834560	541120	761390	702040	393350	518350	328900	259860	123360	943650	337590	165290	1444100	1829200	109090	396420	240730	71621	197520	767540	298560	89339	420801	531879	476340	498895
P63000	RAC1	Ras-relatedC3botulinumtoxinsubstrate1	8.3	21.45	7.056	41801	35942	1	1	32023	32399	1	1	1	1	1	1	1	2476.2	34978	53301	1	1	1	1	27394	38638	1	1	3432.3	1	1	1	1	1	25330	22248	1	47432	1	1	1	1	43840	1	14217.1	9076.22	11646.7	10416.4
Q9BX68	HINT2	Histidinetriadnucleotide-bindingprotein2,mitochondrial	12.3	17.162	95.057	1	1	1	1	1	1	1	1	1	1	1	1	3838	4774.6	1	1	2331.2	1	1	1	1	1	1	1	1	1	1	1	1	1	1	1	1	1	1	1	1	1	14532	1	1	1095.08	548.04	727.55
P09871	C1S	ComplementC1ssubcomponent	13.1	76.684	36.301	1	1	1	1	51649	95637	1	1	1	1	1	16286	74920	168110	67300	47187	1	1	1	1	1	1	1	1	1	1	306510	78102	1	1	1	1	1	1	1	1	238940	1	1	1	14729.4	37380.8	26055.1	31178.5
Q14624-4	ITIH4	Isoform4ofInter-alpha-trypsininhibitorheavychainH4	1.8	93.851	7.2739	1	1	1	1	25818	28540	22855	15237	1	1	1	1	1	1	23410	29681	1	1	1	1	1	26567	1	26002	1	1	1	1	1	17881	21312	21572	1	15152	1	1	1	1	1	1	9245.6	5309.9	7277.75	6425
P03952	KLKB1	Plasmakallikrein	24.3	71.369	231.25	32976	1	73782	128170	31283	34861	49691	86427	1	1	92843	64353	22249	1	47569	1	26185	123940	226710	307330	73533	56361	79798	93212	28615	55517	178600	60570	63067	35661	47506	38012	1	1	615180	1	1	47458	46714	1	43719.3	91118.1	67418.7	75990.4
Q04725-2	TLE2	Isoform2ofTransducin-likeenhancerprotein2	3.1	66.677	6.5107	1	1	1	1	783290	128750	226120	122520	1	8563.9	1	1	1	1	183870	1	1	1	1	1	1	1	1	7641.1	1	1	1	1	1	1	39718	39357	1	25490	673250	1072100	1	73459	20464	1	126925	18387.9	72656.4	97574.6
Daratumumab1;P01857	Daratumumab1		32.7	49.327	323.31	153600	362320	294760	168160	1192600	1554900	183360	196740	380060	465480	357320	313690	91959	108410	218150	298000	25171	353870	279570	267060	616780	364060	624000	566910	179340	134450	1	1704800	210300	243570	292710	256970	17598	143650	159610	1	1	470150	216760	245960	495198	231320	363259	322381
P07225	PROS	VitaminK-dependentproteinS	8.6	75.122	23.162	10680	11396	27773	27375	11694	7853.8	35808	79042	1	12912	44446	32471	64371	68166	8353.3	15090	26592	26148	25596	38421	15265	12837	1	72038	40571	1	1	1	23581	20760	57357	53290	1	37214	47496	1	1	105940	26946	1	22453.5	34965.4	28709.5	25665.2
A0A0B4J1X8	HV343	Immunoglobulinheavyvariable3-43	16.1	13.077	6.8192	1	1	1	1	1	1	1	1	1	1	13675	13431	1	1	1	1	1	1	1	1	1	1	1	14581	1	1	1	1	10683	1	1	1	1	1	1	1	1	14920	1	1	1	2711.4	1356.2	2010.05
P02774-3	VTDB	Isoform3ofVitaminD-bindingprotein	14	55.076	62.009	1175600	1067500	946880	640110	1598300	759790	1515400	599010	2276900	7123300	253830	536930	1658000	578940	2235000	2955500	3531000	778670	505420	2097600	1066000	1232800	215380	1342600	4495800	4487000	1	1204400	3876300	2157900	823050	948970	1	4168500	107490	1	1	1604500	433330	1	1770279	1513089	1641684	1.4082e+06
P00734	THRB	Prothrombin	9.3	70.036	96.17	5593.9	1	90224	341460	59802	63630	1	18791	30343	1	16713	105340	86777	88271	24891	1	19688	9076	1	85978	40739	27399	33601	1	14678	149790	1	3754.9	1	4722.4	164570	215240	1	62794	63468	1	1	22448	25280	1	60984.7	43673.6	52329.1	41424.6
P08603-2	CFAH	Isoform2ofComplementfactorH	3.1	51.033	7.2277	161140	164530	163460	167940	1	36503	1	1	159390	51802	1	219350	132060	113990	89990	81788	187790	183410	122240	1	195360	192960	1	394330	177210	1	93633	223340	155430	184200	1	1	1	172590	148860	1	1	174440	170410	76035	90476.8	113062	101769	117940
O95810	CAVN2	Caveolae-associatedprotein2	7.5	47.173	323.31	46283	241320	15407	50981	3662.6	4558.1	1	1	1	1	2969.3	2514.4	4390.8	6414.3	20372	8807.1	1	4373	1	1019.7	64761	21402	15615	10683	9163.2	3792.3	1	3100.1	1	2691.7	2455.1	4878.9	1	10838	2644.4	1	1	7326.3	102950	1	36221.6	5086.26	20653.9	13115.4
A0A075B6K4	LV310	Immunoglobulinlambdavariable3-10	16.5	12.441	6.3086	1	1	1	1	1	8966.6	1	1	1	1	8696.1	12467	1	1	13935	35734	1	1	1	1	7706.6	1	1	1	1	1	1	1	19810	23509	1	1	1	1	1	1	1	1	1	1	897.56	7083.81	3990.68	2552.13
Q7Z3Y8	K1C27	Keratin,typeIcytkeletal27	3.9	49.822	69.447	1	1	130360	1	65131	1	1	28386	1	1	1	1	118800	1	1	81193	58625	1	1	354250	1	1	124900	120860	84042	140790	1	1	1	1	1	23878	1	83466	1	1	1	1	1	1	22388.4	61287.4	41837.9	28897.5
Q9Y6R7	FCGBP	IgGFc-bindingprotein	2.4	572.01	323.31	24818	15133	120210	113080	3194.9	1	14331	10769	66414	64241	111530	62801	22049	15920	18889	1	185710	216300	1	38886	1	71624	39824	38396	1	1	1	89209	1	1	220050	226670	1	1	1	1	1	94731	20321	1	43219.2	67208.7	55213.9	40041.8
P0C0L4	CO4A	ComplementC4-A	11.9	192.78	323.31	70944	47853	160380	171240	51667	43304	118310	95535	197890	228920	178590	172490	31732	15191	51605	35371	78818	39741	166310	196850	238210	259560	160150	113180	41360	56084	1	244310	361280	284720	65108	330710	1	32729	93432	1	1	292970	47993	1	118604	96669.8	107637	131090
O94919	ENDD1	Endonucleasedomain-containing1protein	3.8	55.016	49.104	74178	38315	6605.5	9730.9	4225.5	1	1	1	32137	1	1	1	1	1	3531.9	1	4206.7	6175.3	1	1	8163.4	15393	1	1	10696	9151.8	1	3145	1	1	4942.9	1	1	1	12322	1	1	1	45180	1	16519.6	1392.09	8955.84	5450.31
P69905	HBA	Hemoglobinsubunitalpha	99.3	15.257	323.31	276200	264780	1020200	1209100	1098300	1153400	3269800	2527600	1937300	2944200	1800900	1550300	1227500	1065800	1707400	1949000	2968100	2962100	4273400	3397700	1044200	893850	2107700	2016400	2665300	2617700	1671600	1526300	1004500	1943200	978180	1045600	4714600	2340500	1086200	1025300	1290100	1038700	2086900	697140	1570088	2290220	1930154	1.6897e+06
P15153	RAC2	Ras-relatedC3botulinumtoxinsubstrate2	8.3	21.429	7.0907	129930	106270	41510	48511	81573	84284	1	1	1	1	22425	19590	18335	17209	54365	75384	12420	13508	10781	23646	24668	22665	154610	184700	24263	27436	1	1	1	10862	8496	9659.2	1	14908	1	1	1	1	49945	1	49208.2	26766.3	37987.2	26611.1
P0DP09	KV113	Immunoglobulinkappavariable1-13	17.9	12.569	68.13	1	1	1	1	1	1	1	1	1	1	52500	47658	1	1	1	1	1	1	1	1	15829	8021.5	1	1	1	1	1	1	1	1	1	1	1	15309	1	1	1	1	1	1	1	10016.6	5008.8	1958.83
P02749	APOH	Beta-2-glycoprotein1	27.2	38.298	159.78	1	1	1	1	50509	24243	1	42075	1	1	1	1	1	1	15004	1	1	1	5568.8	1	21057	19289	1	1	21846	23037	1	22654	1	1	14681	1	1	1	24054	1	1	1	91121	1	11683.4	2058.08	6870.74	11887.5
P01023	A2MG	Alpha-2-macroglobulin	76.1	163.29	323.31	6457300	6770200	10764000	11364000	7675600	6808700	30720000	21593000	8856300	10482000	12842000	13007000	7017000	7089100	7744300	10225000	15327000	14262000	18682000	13987000	10706000	10358000	14286000	18216000	9512800	9351100	7456900	12124000	10936000	11505000	10529000	12871000	6837700	9877300	10802000	10174000	8005500	11983000	10325000	8601800	12149110	12018240	12083675	10722905
P0C0L5	CO4B	ComplementC4-B	11.4	192.75	10.694	8611.4	10859	31329	75316	1	1	1	1	1	1	13825	14465	75806	92940	1	1	1	16730	1	22195	21804	16843	31018	28890	16379	1	1	32420	1	26712	1	9356.1	1	1	1	1	1	29058	17800	1	12612.1	23596.5	18104.3	11514.5
P02766	TTHY	Transthyretin	24.5	15.887	13.275	1	1	1	1	164900	60513	1	1	1	1	1	1	1	1	12497	1	1	1	107470	1	1	1	1	1	1	1	1	1	116450	1	1	1	1	1	15703	1	1	1	1	1	22542.1	11997.5	17269.8	6608.55
P11166	GTR1	Solutecarrierfamily2,facilitatedglucetransportermember1	10.4	54.083	44.561	96522	103330	160570	117870	331980	476340	92790	145450	118370	178100	1	585070	153130	157220	398810	309680	181690	188190	255220	201730	100900	1	210710	186920	621100	352770	1	308040	91550	110310	355480	190410	1	113480	314030	1	1	82921	254970	1	182132	243074	212603	164680
P0DP02	HVC33	Immunoglobulinheavyvariable3-30-3	16.2	12.989	7.9866	1	1	1	1	6046.8	1	1	1	1	1	24617	26613	1	1	1	1	1	1	1	1	1	1	1	19083	1	1	1	1	1	29444	8723.6	1	1	1	1	1	1	32573	28678	1	605.58	5123.8	2864.69	5925.83
Q9BUF5	TBB6	Tubulinbeta-6chain	4	49.857	116.9	1	1	231800	1	1	1	1	1	1	1	15393	13354	1	1	7829.5	1	1	71712	1	16839	13757	12990	18729	17392	23786	1	1	1	1	8943.8	9964.6	8282.3	1	1	1	1	1	5833.9	1	1	23180.9	12513.2	17847.1	5984.48
P67936	TPM4	Tropomyinalpha-4chain	10.1	28.521	11.312	338660	359290	73067	71836	63270	78976	38369	26016	52810	114240	56955	55914	47631	42071	90471	98003	26340	30643	44625	30098	125150	127120	58975	58293	64348	73023	1	36841	30125	28206	67203	72286	1	53014	47012	1	1	14701	137400	250730	121653	52275.1	86964.2	62221.6
O14791-3	APOL1	Isoform3ofApolipoproteinL1	17.4	42.158	192.62	44693	16703	32241	52362	131240	152760	32738	80573	117320	252500	221180	232990	125200	228200	97651	34619	62407	105510	65398	51644	189260	235670	87464	55018	46982	33151	40986	141250	156320	270870	173820	128970	19649	171190	182240	1	1	425820	40895	372440	91313	122480	106896	138600
P02746	C1QB	ComplementC1qsubcomponentsubunitB	7.9	26.721	31.147	1	1	1	1	1	1	4335.1	1	1	1	1	1	1	1	1	392910	1	1	1	1	1	1	1	1	1	1	1	1	1	1	1	1	1	1	1	1	1	1	1	1	434.41	39291.9	19863.2	1
Q86V81	THOC4	THOcomplexsubunit4	6.2	26.888	6.605	104320	107880	56607	53421	92929	1	1	1	1	1	94991	91191	84573	59632	81725	1	114720	114280	1	97966	73959	74566	69153	63216	94514	1	1	93948	1	89796	85311	83128	1	1	1	1	1	59650	84786	1	41516.2	73908	57712.1	43601.8
O60234	GMFG	Gliamaturationfactorgamma	12.7	16.801	18.813	105320	1	20892	1	20817	1	1	1	1	1	809.03	1	20592	23197	27534	1	7920.3	1	1	1	19366	11761	1	3782.4	51695	1	1	2115.5	1	1	1	2483.2	1	1	1	1	1	1	12646	1	14703.6	8005.73	11354.7	5193.1
P07332-2	FES	Isoform2ofTyrine-proteinkinaseFes/Fps	3	78.632	6.3855	1	1	1	1	1	1	1	1	1	1	3494.7	5463.2	1	1	1	1	1	1	1	1	1	1	1	1	1	1	590020	1	1	1	1	1	1	1	1	1	23538	1	1	1	1	896.59	448.795	30678.8
P27824-3	CALX	Isoform3ofCalnexin	4.8	55.597	7.2747	54523	244380	6012.7	7156.1	1	1	1	1	1	1	1	1	1	1	1	1	1	1	1	1	24943	12078	1	1	7739.8	1	1	1	1	1	1	1	1	2295.7	1	1	1	1	9917.4	1	31207.8	1	15604.4	2849.45
P01860	IGHG3	Immunoglobulinheavyconstantgamma3	42.7	41.287	140.03	1	1	17384	1	1	1	1	1	1	1	24344	22527	1	1	250710	81435	1	1	91353	1	66683	62494	18290	30034	34033	1	1	39274	72381	55646	62231	182860	45421	1	80598	1	1	22254	55339	1	1739.3	47037.4	24388.3	41377.2
P11171-6	41	Isoform6ofProtein4.1	3	63.254	22.68	1	1	912.92	1	1	135260	1	1	445.22	4540.9	1	1	1	2178.6	50463	63889	1	1	1	1	1	12694	1	4474.9	1	992.01	1	1	1	1	1	1	1	1	67520	1	1	1	1	1	14116.5	11653.8	12885.1	4284.85
P01833	PIGR	Polymericimmunoglobulinreceptor	18.8	83.283	123.98	41614	37175	143530	169900	195760	151610	39250	61987	58672	37690	239130	272220	19320	20473	88040	72112	58378	37678	53008	42795	135380	157160	34231	59617	90245	85206	1	204360	74821	101620	82701	86295	1	62595	92386	1	1	97930	31860	1	93718.8	90315.4	92017.1	69820.6
Q10570	CPSF1	Cleavageandpolyadenylationspecificityfactorsubunit1	1	160.88	6.2489	1	1	1	1	287020	1	1	1	1	1	1	1	1	1	1	1	1	1	1	14345	1	1	1	1	1	1	1	1	1	1	1	1	1	1	1	1	1	1	1	1	28702.9	1435.4	15069.1	1
P06396-2	GELS	Isoform2ofGelsolin	3	80.64	17.406	1	1	1	1	177810	1	1	1945.6	1	1	1	1	1	1	1	7040.8	1	1	1	1	1	1	1	1	1	1	1	1	1	1	1	1	1	1	1	1	1	1	1	1	17976.4	704.98	9340.67	1
P00739	HPTR	Haptoglobin-relatedprotein	77.3	39.029	323.31	79177	105540	312000	428090	238590	245840	1148700	323250	205830	155800	1131900	1453900	383630	398660	966590	1107400	183750	184350	306240	763850	1635100	1222000	274060	326570	156920	335570	176120	1168900	431380	292650	613980	644520	79992	439720	3292500	50622	125720	1218500	1033500	734300	324282	688027	506154	712631
P14770	GPIX	PlateletglycoproteinIX	14.1	19.046	7.5705	1	1	1	1	4198.9	3964.2	1	137200	1	1	1	1	1	1	1594.6	1	1	1	1	1	1	1	1	1	1	1	1	1	1	1	1	1	1	1	1	1	1	1	1	1	14537	160.36	7348.69	1
Q8IVN3	MSTN1	Musculkeletalembryonicnuclearprotein1	15.9	8.911	323.31	1	1	1	1	1	1	28068	1	1	1	1	1	1	1	1	1	1	1	354040	1	1	1	1	1	1	1	1	1	1	1	1	1	1	1	1	1	1	1	1	1	2807.7	35404.9	19106.3	1
P05023-3	AT1A1	Isoform3ofSodium/potassium-transportingATPasesubunitalpha-1	2.2	109.55	6.2267	195060	188460	294290	283050	470520	333740	1	282130	1	1	208660	264930	336170	375840	1	61992	403560	323140	1	311270	596420	645650	271070	344120	1	463850	1	914590	1	6179800	636070	570050	1	1	75930	1	1	412540	1	1	204725	228556	216641	555505
O75563	SKAP2	Srckinase-associatedphphoprotein2	5.6	41.216	31.582	95572	52060	21111	29670	1	1	1	1	1	1	1	1	1	1	1	1	1	1	1	1	17684	22840	1	1	1	1	1	1	1	1	1	1	1	1	1	1	1	1	29200	1	19841.9	1	9921.45	3487.05
P43304-2	GPDM	Isoform2ofGlycerol-3-phphatedehydrogenase,mitochondrial	3.2	67.531	6.5836	206570	36122	10265	10929	1	1	1	1	1	1	1	1	1	1	12935	1	1	9271.7	1	1	15226	15815	1	1	1	1	1	1	1	1	1	1	1	1	1	1	1	1	18904	1	26389.2	2221.47	14305.3	2498.1
O00300	TR11B	Tumornecrisfactorreceptorsuperfamilymember11B	3.5	46.026	6.5606	245290	265590	47392	44233	19672	424810	108550	75344	161680	157520	765290	738280	4256.6	179300	259680	314750	1	269170	557520	22060	1	1	621330	684260	217590	25450	1	131430	33625	44447	443570	186410	1	37738	400320	1	1	71286	55787	106470	155008	311031	233019	152986
O14983-2	AT2A1	IsoformSERCA1AofSarcoplasmic/endoplasmicreticulumcalciumATPase1	0	109.28	6.2011	40466	535760	5457.7	3251.1	9652.8	1	1	1	1	1	1	1	10143	8498.4	10934	15532	1	1	1	13828	1	1	1	1	11972	17902	1	1	1	1	1	1	1	10667	1	1	1	1	4772.3	1	59459.3	5894.04	32676.7	2266.47
P05090	APOD	ApolipoproteinD	14.8	21.275	209.99	1	1	40326	36499	62664	91117	18916	1	1	1	66907	35050	9662.2	3015	131140	75930	1	5729.7	11437	149500	25624	42415	1	1	1	40294	1	27003	47346	1	73907	69012	1	41593	37089	1	1	41766	24576	1	24952.7	48837.2	36894.9	23531.7
P61224-2	RAP1B	Isoform2ofRas-relatedproteinRap-1b	10.2	15.356	11.552	1	1	4355.5	1	13295	1	1	92373	1	1	1	1	1	1	1	1	1	1	1	9106.3	1	1	1	1	1	1	1	1	1	1	3844.6	1	1	1	1	1	1	1	7457.4	1	11003	911.53	5957.29	566
Q9BQE3	TBA1C	Tubulinalpha-1Cchain	15.4	49.895	6.6816	1	1	1	1	1	1	1	14074	1	78117	1	1	1	1	1	1	1	1	1	1	1	1	1	1	1	1	1	1	1	1	1	1	1	1	1	1	1	1	1	1	9219.9	1	4610.45	1
A5A3E0	POTEF	POTEankyrindomainfamilymemberF	4.7	121.44	7.3269	25933	29895	5449.1	274410	397100	1836.7	1	1	4937.4	3338.8	314960	346310	3164.4	2896.8	2330	1911.8	4399.6	1	263.55	2637.3	4618.8	254350	262100	289480	333770	131940	1	5943	91769	178210	1	1	1	92484	1	161680	1	110660	6518.8	658350	74290.2	67887.4	71088.8	129094
P08473	NEP	Neprilysin	3.5	85.513	78.763	1	1	1	1	71307	1	1	1	1	1	1	1	1	1	16786	1	1	1	1	1	1	1	1	1	1	1	1	1	1	1	1	1	1	1	1	1	1	1	1	1	7131.6	1679.5	4405.55	1
P35527	K1C9	Keratin,typeIcytkeletal9	23.6	62.064	323.31	1	1	179230	241400	557140	504250	212010	130940	370940	287610	57388	54934	221960	199330	390970	347450	146290	90649	190970	271400	171980	171470	280630	321420	121460	129950	1	188360	508650	495360	83650	193550	1	296960	134460	1	1	83572	90888	1	248352	197134	222743	163618
A0A0C4DH67	KV108	Immunoglobulinkappavariable1-8	18.3	12.537	39.062	1	1	1	1	1	1	1	1	1	1	1	1603	1	1	16892	19432	1	1	1	1	80841	27254	1	1	1	1	1	11779	10936	3460.1	1	1	1	1	1	1	1	10301	2772.5	1	1	3793.4	1897.2	7367.83
P02775	CXCL7	Plateletbasicprotein	14.8	13.894	12.553	5134.9	1	1	1	1	1	79784	41354	1	1	1	1	1	1	1	1	1	1	1	1	1	10052	1	1	1	1	1	1	1	1	1	1	1	1	1	1	1	1	4666.9	1	12628	1	6314.49	736.845
P62753	RS6	40SribomalproteinS6	8	28.68	6.866	1	1	1	1	16159	15195	1	1	1	1	1	1	1	1	1	1	1	1	1	1	1	1	1	1	3539	1	1	1	1	1	1	1	1	1	1	1	1	1	1	1	3136.2	1	1568.6	177.9
P02763	A1AG1	Alpha-1-acidglycoprotein1	9	23.511	90.054	64618	83155	132190	163670	46814	52741	107120	69789	93029	90580	80316	82482	70470	76593	24178	20171	95576	89627	85285	111220	72962	64349	159810	131920	78205	81034	1	57407	19299	16259	116120	111670	1	94435	45785	136110	1	70967	38573	1	90370.6	73591.8	81981.2	64745.4
Q70J99-2	UN13D	Isoform2ofProteinunc-13homologD	5.2	41.642	145.9	107200	112580	1	1	1	1	1	1	1	1	1	1	1	1	1	1	1	1	1	1	11179	11959	1	1	1	1	1	1	1	1	1	1	1	1	1	1	1	1	1	1	21978.8	1	10989.9	1157.8
A0A0B4J1X5	HV374	Immunoglobulinheavyvariable3-74	30.8	12.839	28.206	44788	44427	6838	6610.7	17879	1	1	1	1	1	16523	19969	8130.2	1	1	43092	1	1	21279	21400	12372	12024	71838	46300	33448	26077	1	1	1	116510	18465	15459	1	1	1	1	1	129280	11084	1	12054.8	13039.7	12547.2	24643.3
P16615-5	AT2A2	Isoform5ofSarcoplasmic/endoplasmicreticulumcalciumATPase2	1.3	109.73	7.0221	55385	46469	4077.1	4540.7	1	3458.6	1	1	1	1	1	1	1	1	1	1	1	1	1	1	5717.8	6556.1	1	1	1	1	1	1	1	1	1	1	1	1	1	1	1	1	9541.7	1	11393.5	1	5697.27	1091.63
P06753-3	TPM3	Isoform3ofTropomyinalpha-3chain	12.6	28.955	6.9336	125740	61656	14168	8929.8	1	1	1	1	1	41007	1	1	1	11448	1	1	1	1	1	7962.9	11023	13527	1	1	1	10039	1	1	1	1	1	1	1	1	1	1	1	1	42665	1	25150.6	1941.89	13546.2	3863.5
Q7Z6B7	SRGP1	SLIT-ROBORhoGTPase-activatingprotein1	1.6	124.26	7.0675	1	1	1	199460	76286	77821	199620	229340	1	1	794870	774620	69849	54228	986650	1	1	1	1	114340	1	325280	1	1	1	357590	1	830520	1	1	1448700	1287100	1	1	1572300	1	1	1	2228300	1	78253.2	279456	178855	402490
P04439	HLAA	HLAclassIhistocompatibilityantigen,Aalphachain	25.2	40.84	319.82	16129	43931	77570	73153	865620	978850	1	2694.9	6932.1	7069.1	47323	13402	18569	15805	17611	12763	14720	18204	1	76325	50065	12978	29174	29067	1	76222	1	19987	34832	36217	32626	25556	42370	45932	41083	85438	1	16405	57218	1	207195	23472.3	115334	31758.7
P00747	PLMN	Plasminogen	3.2	90.568	11.299	1	1	17359	17479	1	1	1	1	1	1	1	11416	29552	145230	1	1	1	1	1	1	1	1	1	1	1	1	1	1	1	1	1	13302	1	1	1	1	1	10438	1	1	3484.6	18620.5	11052.5	1187.9
Q15942	ZYX	Zyxin	4.2	61.277	14.592	1178500	1194700	61036	60077	1	22108	1	1	156300	165300	42382	36230	171180	146590	40681	1	18317	29204	1	11717	128450	100920	82862	67611	39041	45463	1	27701	1	1	38046	32463	1	83703	1	1	1	1	419490	69485	283802	49630.3	166716	56762.2
P27105	STOM	Erythrocyteband7integralmembraneprotein	16	31.73	179.25	215230	245030	233760	201190	315440	349650	112330	189830	172030	220440	132810	155390	180410	164540	135860	106850	212840	212280	323460	89921	92805	79870	246480	124130	446020	308760	46171	52447	76263	213650	437550	358190	231990	111930	905980	1067400	235680	45266	148060	463360	225493	171436	198465	284600
P01859	IGHG2	Immunoglobulinheavyconstantgamma2	25.2	35.9	138.75	30911	41663	50041	72716	22485	22307	1	771630	491910	428890	91821	91513	36221	68958	45091	121890	37666	73097	40075	92704	28658	38851	97264	64132	39805	101310	1	23164	74148	36934	68445	131780	92831	183840	113930	99600	70041	19387	31918	78973	193255	69903.6	131580	69750.6
Q0ZGT2-4	NEXN	Isoform4ofNexilin	3.3	72.731	26.449	24740	44832	1	1	1	1	1	1	1	1	1	1	1	1	1	1	1	1	1	1	1	1	1	1	1	1	1	1	1	1	1	1	1	1	1	1	1	1	1	1	6958	1	3479.5	1
Q8NBS9-2	TXND5	Isoform2ofThioredoxindomain-containingprotein5	6.2	36.177	6.6932	1	1	1	1	20883	1	1	1	1	1	1	1	1	1	1	1	1	11591	1	1	1	1	1	1	1	1	1	1	1	1	1	1	1	1	1	1	1	1	1	1	2089.2	1160	1624.6	1
Q01518-2	CAP1	Isoform2ofAdenylylcyclase-associatedprotein1	2.5	51.83	6.2588	673140	250220	92820	57114	78890	1	1	1	8389.2	1	38562	32382	1	56637	44133	1	40462	36182	1	57904	60611	55519	38145	41539	58829	1	1	23971	1	10348	62742	21666	1	1	1	1	1	6905.6	117570	1	116058	30626.5	73342.1	24892.7
P50148	GNAQ	Guaninenucleotide-bindingproteinG(q)subunitalpha	5	42.142	23.068	5570.4	9504.5	1	1	676.55	1	1	1	1	1	1	1	1	1	754.28	1	1	1	1	1	1	1	1	1	1	1	1	1	1	1	1	1	1	1	1	1	1	1	1464.1	1	1575.84	76.328	826.087	74.155
P07437	TBB5	Tubulinbetachain	14.2	49.67	230.19	208930	259600	169380	247040	64379	1	1	78417	1	1	48766	37374	159860	153870	38916	1	65134	38714	1	52813	57654	55513	32709	45750	111430	10481	1	1	1	40426	30477	32781	1	1	1	1	1	21519	405060	1	102775	59544.9	81159.9	42190.4
P05976-2	MYL1	IsoformMLC3ofMyinlightchain1/3,skeletalmuscleisoform	10.7	16.684	7.1499	53620	56297	19240	15175	1	1	1	1	12829	1	1	8638.6	1	1	11125	13977	9260.5	13687	1	1	26849	20978	1	1	1	14132	1	1	1	1	1	1	1	1	3959.5	1	1	1	28725	1	15716.6	5669.31	10693	4732.93
O95866-4	G6B	IsoformDofMegakaryocyteandplateletinhibitoryreceptorG6b	18.1	20.169	13.643	363290	369000	6191.4	1	1	1	1	1	1	1	1	1	1	1	1	1	1	1	1	1	7684.2	9832.7	1	1	1	1	1	1	1	1	1	1	1	1	1	1	1	1	12155	1	73848.8	1	36924.9	1484.45
P01966			28.2	15.184	12.369	1	89755	1	1	1	57581	1	1	1	1	1	1	1	1	1	1	1	1	1	1	1	1	1	1	1	1	1	1	1	1	1	1	1	1	1	1	1	1	1	1	14734.4	1	7367.7	1
Q13201	MMRN1	Multimerin-1	7.4	138.11	62.693	36753	77279	9208.8	15493	1	1	1	1	1	1	1	1	1	1	5327.9	1	55123	40142	1	12488	14574	14925	1	1	1	1	1	1	1	1	1	1	1	11237	10706	1	1	15650	31812	1	13874	11308.7	12591.3	4945.9
P42566	EPS15	Epidermalgrowthfactorreceptorsubstrate15	2.6	98.655	7.8669	16408	21058	1	1	1	1	1	1	1	1	1	1	1	1	1	1	1	1	1	1	1	1	1	1	1	1	1	1	1	1	1	1	1	1	1	1	1	1	1	1	3747.4	1	1874.2	1
P40939	ECHA	Trifunctionalenzymesubunitalpha,mitochondrial	3.1	82.999	8.7687	21385	25329	1	1	1	1	1	1	1	1	1	1	1	1	1	1	1	1	1	1	1	1	1	1	1	1	1	1	1	1	1	1	1	1	1	1	1	1	1	1	4672.2	1	2336.6	1
Q9H939	PPIP2	Proline-serine-threoninephphatase-interactingprotein2	5.7	38.858	6.569	40418	35310	1	1	1	1	1	1	1	1	1	1	1	1	1	1	1	1	1	1	1	1	1	1	1	1	1	1	1	1	1	1	1	1	1	1	1	1	1	1	7573.6	1	3787.3	1
Q4LDE5-4	SVEP1	Isoform4ofSushi,vonWillebrandfactortypeA,EGFandpentraxindomain-containingprotein1	1.5	170.09	7.3495	1	1	1	1	25145	22596	1	1	1	1	1	1	1	1	1	1	1	1	1	1	1	1	1	1	1	1	1	1	1	1	1	1	1	1	1	1	1	1	1	1	4774.9	1	2387.95	1
P02663			8.2	24.348	7.0513	1	1	24039	26313	1	1	1	1	1	1	1	1	1	1	1	1	1	1	1	1	1	1	1	1	1	1	1	1	1	1	1	1	1	1	1	1	1	1	1	1	5036	1	2518.5	1
P30273	FCERG	Highaffinityimmunoglobulinepsilonreceptorsubunitgamma	17.4	9.6674	14.748	1	1	1	1	1	1	1	1	35932	36959	1	1	1	1	1	1	1	1	1	1	1	1	1	1	1	1	1	1	1	1	1	1	1	1	1	1	1	1	1	1	7289.9	1	3645.45	1
P49411	EFTU	ElongationfactorTu,mitochondrial	5.1	49.541	19.043	52379	53346	1	1	1	1	1	1	1	1	1	1	1	1	1	1	1	1	1	1	1	1	1	1	1	1	1	1	1	1	1	1	1	1	1	1	1	1	1	1	10573.3	1	5287.15	1
P01780	HV307	Immunoglobulinheavyvariable3-7	16.2	12.943	25.955	1	1	1	1	1	1	1	1	1	1	1	1	1	1	1	1	1	1	1	1	1	1	1	1	1	1	1	1	1	39500	1	1	1	1	1	1	1	39150	1	1	1	1	1	3933.4
P23229-7	ITA6	Isoform7ofIntegrinalpha-6	2.3	106.58	6.4175	138820	67355	23022	30910	1	1	1	1	11946	1	1	1	1	1	4550.8	1	1	1	1	1	13430	13083	1	1	1	1	1	1	1	1	1	1	1	1	1	1	1	1	24766	1	27205.8	455.98	13830.9	2564.8
P12931	SRC	Proto-oncogenetyrine-proteinkinaseSrc	3.9	59.834	6.8934	69709	60028	25762	28721	1	1	1	1	1	1	1	1	13671	15477	1	1	1	1	1	1	20515	20702	1	1	1	1	1	1	1	1	1	1	1	1	1	1	1	1	25845	1	18422.6	2915.6	10669.1	3353.95
P62879	GBB2	Guaninenucleotide-bindingproteinG(I)/G(S)/G(T)subunitbeta-2	5.9	37.331	6.4838	1	1	1	1	27164	86027	1	1	1	1	1	1	1	1	10755	1	1	1	7081.2	1	1	1	1	1	1	1	1	1	1	1	1	1	1	1	1	1	1	1	1	1	11319.9	1784.42	6552.16	1
P02748	CO9	ComplementcomponentC9	14.1	63.173	157.29	8759.1	23182	7106.4	4798.6	38296	346610	4605	1	1	6766.6	3862	4830.3	25823	25482	11100	7452.5	1	1	1	1918.8	1	1	1	1	2043.6	1	1	1	1	5997.5	1273.3	4853.7	1	1	1	1	1	1	1	1	44012.6	8047.16	26029.9	709.205
P23528	COF1	Cofilin-1	12	18.502	323.31	1637100	1080700	298180	261110	117780	1	1	152870	1	1	44687	34208	150310	178160	127330	1	57047	57315	1	93231	237750	237020	37464	39600	174200	1	1	73170	1	59762	134300	133250	1	17027	1	1	1	50938	267350	1	354774	74229	214502	73091.9
P21291	CSRP1	Cysteineandglycine-richprotein1	8.8	20.567	257.59	144370	61045	15878	23522	1	1665.7	1	1	7030.2	5986.7	1	1	3356.6	1520.5	4781.1	4967	2117.1	1	1	1	11108	10720	1	1	2243.1	1	1	1	1	1	1	1	1	1	1	1	1	1	19703	1	25950.1	1674.73	13812.4	2189.51
P02549-2	SPTA1	Isoform2ofSpectrinalphachain,erythrocytic1	18.8	279.67	323.31	12407	14674	20304	33129	632790	400340	14369	26480	55216	57286	59240	95503	146390	139710	195120	113320	117000	82447	69518	60848	22730	23507	57370	40471	195790	142950	1	41810	29885	31724	75366	146560	21404	33003	138830	63250	1	21384	98834	68207	126700	107910	117305	62653.8
P15169	CBPN	CarboxypeptidaseNcatalyticchain	9.4	52.286	14.784	1	1	1	1	1	1	1	1	1	1	1	1	20810	18807	2393.8	1	1	1	1	1	1	1	1	1	1	1	1	1	1	1	1	1	1	1	1	1	1	1	1	1	1	4201.78	2101.39	1
P01008	ANT3	Antithrombin-III	4.1	52.602	6.5602	1	1	10389	11739	2986.3	1	1	1	1	1	1	3203.3	30715	24054	8877.6	1	7675	6429	1	1	7689.3	6777.4	1	1	7076	1	1	11435	1	1	6407.6	1	1	1	1	1	1	1	2198.4	1	2512.13	8095.79	5303.96	2079.88
A0A075B6S5	KV127	Immunoglobulinkappavariable1-27	17.9	12.711	16.938	1	1	1	1	1	1	1	1	1	1	1	1	1	1	1	1	1	1	1	1	138260	36194	1	1	1	1	1	9845.9	26803	7762.1	1	1	1	1	1	1	1	1	1	1	1	1	1	10944
P06733	ENOA	Alpha-enolase	3.7	47.168	20.478	1	1	1	1	1	1	1	1	9648	33214	1	1	1	1	1	1	1	1	12413	1	1	1	1	1	1	1	1	1	1	1	1	1	1	1	1	1	1	1	1	1	4287	1242.2	2764.6	1
P08567	PLEK	Pleckstrin	21.7	40.124	312.95	128970	134450	166410	182510	37159	41675	1	304410	1	1	31228	23903	1	1	99427	1	967220	1	1	40583	206910	94423	1	28667	89151	1	1	31277	1	1	11783	1	1	1	1	1	1	1	122920	1	99558.7	116237	107898	29257.2
Q6UWD8	CP054	TransmembraneproteinC16orf54	12.5	24.359	6.3728	1	1	1	1	5352.6	13419	1	1	1	1	1	1	1	1	1	25699	1	1	1	1	1	1	1	1	1	1	1	1	1	1	1	1	1	1	1	1	1	1	1	1	1877.96	2570.8	2224.38	1
P15144	AMPN	AminopeptidaseN	3.1	109.54	95.837	1	1	29222	28760	37494	113000	1	12946	2563.3	559170	1	1	15019	1	1	126750	23945	20666	7512.7	22543	1	1	1	1	1	1	58242	1	1	1	10452	9044.2	11480	1	1	19305	1	7207.1	1	1	78315.8	21644	49979.9	5787.22
P02790	HEMO	Hemopexin	7.6	51.676	87.201	1	1	1	1	138680	140420	1	436970	1	1	1	1	1	1	12271	1	1	1	1	1	1	1	1	1	1	1	1	1	1	1	1	1	1	1	1	1	1	1	1	1	71607.7	1228	36417.8	1
Q86UX7-2	URP2	Isoform2ofFermitinfamilyhomolog3	10	75.429	25.326	80818	78429	36309	59365	21186	25094	1	1	1	1	1	1	1	1	31114	98480	1	1	1	7790.5	25339	36358	1	1	1	23441	1	5393.9	1	1	1	1	1	21841	30759	1	1	1	43292	1	30120.5	13739.1	21929.8	9321.84
P0DP03	HVC05	Immunoglobulinheavyvariable3-30-5	35	12.947	12.89	1	1	1	1	1	1	1	1	1	1	1	1	1	1	1	1	1	1	1	1	1	1	1	1	1	13196	1	1	5748.8	1	1	1	1	1	12746	1	1	46819	1	1	1	1	1	3926.29
Q96M15	IFAS1	PutativeuncharacterizedproteinIGF2BP2-AS1	11.9	15.995	6.1923	1	1	24837	26124	1	1	1	1	1	1	11523	1	1	1	1	1	1	1	1	1	33755	38610	45339	49288	22801	21347	1	51162	29003	25410	752460	92589	1	1	28879	1	1	43568	25810	1	5096.9	1153.2	3125.05	63001.3
P04114	APOB	ApolipoproteinB-100	1.1	515.6	18.431	1	1	3082.7	1	38589	39064	1	1	13387	17463	1	2843.4	27513	31089	7276.4	10889	1	1	5001.1	2875	3926.5	4691.2	1	1	9657	1	1	10659	1	7541.5	18284	9027.7	1	8598.1	1	1	1	1	17804	1	11159.1	8748.99	9954.03	4510
P11277-2	SPTB1	Isoform2ofSpectrinbetachain,erythrocytic	12.9	267.82	323.31	14551	16063	20096	17466	511410	584660	22893	22852	37021	15534	57732	51134	223210	221440	268360	211220	72560	126210	96649	76510	15332	17398	41035	48345	178260	119700	50491	44639	16283	23694	68329	61969	11812	20274	237070	121470	1	10967	185280	91139	126255	140502	133379	68174.4
P29972-4	AQP1	Isoform4ofAquaporin-1	16.9	16.677	6.7408	1	1	1	1	27720	44336	1	1	1	1	1	1	1	1	13452	1	1	1	1	1	1	1	1	1	1	1	1	1	1	1	1	1	1	1	1	1	1	1	1	1	7206.4	1346.1	4276.25	1
P27169	PON1	Serumparaoxonase/arylesterase1	5.4	39.731	7.3056	1	1	1	1	5086.3	9098	1	54486	1	1	1	1	1	1	1	47227	1	1	1	1	1	1	1	1	1	1	1	1	1	1	1	1	1	1	1	1	1	1	1	1	6867.73	4723.6	5795.66	1
P11021	BIP	EndoplasmicreticulumchaperoneBiP	2.6	72.332	24.362	5804.3	1	8784.4	7367.9	16336	64273	1	1	1	1	1	1	1	1	10070	1	1	1	1	1	1	4083.9	1	1	1	1	1	1	1	1	1	1	1	1	1	1	1	1	1	1	10257.1	1007.9	5632.48	205.145
P00736	C1R	ComplementC1rsubcomponent	32.1	80.118	154.92	21575	86243	9935	9983.8	538260	105750	25001	18378	1	7516.4	32176	36066	105720	544700	955550	363830	1	1	16664	12314	42792	44923	43164	51277	38313	68280	1	18486	33005	15196	288160	173240	1	19679	25234	1	1	30523	21787	1	82264.3	206702	144483	45703.2
P62937-2	PPIA	Isoform2ofPeptidyl-prolylcis-transisomeraseA	14.3	11.418	14.668	1526.6	1	26750	105200	183100	184060	1	6264.9	1	1	1	1	1	1	18699	1	1	1	3211.1	1	1	1	1	2553.4	1	1	1	4582.6	1	1	2918.7	1	1	1	1	1	1	1	65809	1	50690.6	2191.81	26441.2	3793.98
P02776	PLF4	Plateletfactor4	39.6	10.845	323.31	87682	84857	4353800	11866000	1868.1	1	1957100	1204100	1	1	45957	50704	48369	236050	7322000	15130000	41904	12975	5447.4	39613	341550	327090	81061	59132	267680	232780	1	55806	2673500	644060	21251	20924	95409	473710	2966200	10105	75085	807140	250990	1	1.95554e+06	2.2933e+06	2.12442e+06	470174
Q8NAA4-2	A16L2	Isoform2ofAutophagy-relatedprotein16-2	2.7	56.954	6.2764	1	1	5905.8	1	1	1	1	1	1	1	8189.7	9791.2	1	1	2929.3	1	1	1	1	1	16843	13716	52624	487080	1	4452900	2747500	19268	1	5880.7	34868	31665	1	35544	6014	1	10031000	398580	12200	1	591.48	2091.72	1341.6	917284
P35542	SAA4	SerumamyloidA-4protein	40	14.746	303.28	210710	291550	285200	352890	166690	250030	158950	89984	284700	484670	246180	298310	265370	761630	122100	183100	516300	485230	401000	212690	165470	154490	1	59956	442860	325780	48367	149220	191050	388280	258060	253500	113930	185310	342440	1	139140	325040	335030	518800	257537	349191	303364	219836
P08238	HS90B	HeatshockproteinHSP90-beta	3.5	83.263	9.1277	38642	9578.8	2552.9	1	49962	1	1	1	1	1	1	1	2773.6	3734.3	3541.9	1	1	1	1	1	1	1	1	1	3148.7	1	1	1	1	1	1	1	1	1	1	1	1	1	1	1	10074.2	1005.68	5539.93	158.385
A0A0C4DH31	HV118	Immunoglobulinheavyvariable1-18	12	12.82	8.7452	35795	37997	11255	13349	7634.7	10003	1	3546.9	1	1	245410	257580	26138	1	1	31863	1	10975	1	18151	282840	274860	73474	94245	57868	36521	1	83472	77378	98991	255830	1	1	1	47081	1	1	246020	64046	1	11958.4	59012.1	35485.2	84631.6
P31948-3	STIP1	Isoform3ofStress-induced-phphoprotein1	3.3	59.777	6.7946	79913	95497	6064.2	1	5690.4	7530.9	1	1	1	9266.5	1	1	1	1	6135.1	5585.1	1	1	1	1	1	1	1	1	1	4450.3	1	1	1	1	1	1	1	1	1	1	1	1	1	1	20396.6	1172.82	10784.7	223.465
P78509-3	RELN	Isoform3ofReelin	1.7	384.09	65.77	1	1	1	1	32994	30977	1	1	1	1	1	1	1	1	1	18718	1	1	1	1	1	1	1	1	1	1	1	1	1	1	1	1	1	1	1	1	1	1	1	1	6397.9	1872.7	4135.3	1
A0A0C4DH68	KV224	Immunoglobulinkappavariable2-24	25.8	13.079	22.029	1	1	1	1	1	1	1	1	1	1	1	1	1	1	1	1	1	1	1	1	1	1	1	1	1	48665	1	1	1	1	1	1	1	77234	59435	1	1	1	1	1	1	1	1	9267.55
Q9UQB8-3	BAIP2	Isoform3ofBrain-specificangiogenesisinhibitor1-associatedprotein2	2.5	56.625	7.4831	1	1	1	1	41319	39074	1	1	1	1	1	1	1	1	1	10143	1	1	1	9562.1	1	1	1	1	1	1	1	1	1	1	1	1	1	1	1	1	1	1	1	1	8040.1	1971.31	5005.7	1
ENSBTAP00000007350;P01030			2.7	192.99	110.92	1	1	17549	56701	16254	42738	1	1	1	1	1	1	7537.3	1	1	1	11151	11035	9698.4	8654.6	1	1	1	1	1	1	1	1	10396	11560	7530.3	1	1	8266.6	4769.1	1	1	10300	1	1	13324.8	4808.13	9066.47	2641.8
P04004	VTNC	Vitronectin	18.2	54.305	256.5	15790	1	48755	40967	192430	223540	1	116950	45598	9606.1	88858	79553	421020	288840	74218	204280	20110	32559	20893	16424	24425	31951	57436	44554	16518	11804	135290	23037	20773	1	7358.4	7940.1	76205	4718.5	52095	106700	122790	80358	85057	57504	69363.8	124676	97019.7	48325.8
Q13418	ILK	Integrin-linkedproteinkinase	12.6	51.419	39.794	626820	476190	153100	102440	18840	48241	1	10591	1	1	9423.1	10601	14537	17304	14398	1	12591	14751	1	1	29849	29830	1	1	18256	1	1	5256.9	1	1	13116	12107	1	1	1	1	1	2712.4	41119	1	143622	9360.81	76491.7	7612.91
P15814	IGLL1	Immunoglobulinlambda-likepolypeptide1	10.8	22.963	13.524	1	1	16506	14710	1	1	1	1	943.04	1	380320	349790	1	1	1	1	1	1	1	1844.8	412280	516890	1918800	2202300	2731000	1495700	17774000	100820	25049	1003100	1468400	863130	60246	3054.8	51580	306920	731700	548380	100790	319270	3216.6	73196.2	38206.4	1.63167e+06
P04217-2	A1BG	Isoform2ofAlpha-1B-glycoprotein	12.9	40.717	131.48	21972	5657.7	63093	82423	24116	20198	5655.6	24379	47275	40648	39505	10567	65354	77012	32912	29424	73108	75032	1	24167	27387	31655	39909	35832	16309	44574	1	48883	26484	17586	48264	47146	1	41048	31012	1	1	24868	20545	1	33541.7	42708.2	38125	25075.3
P11488	GNAT1	Guaninenucleotide-bindingproteinG(t)subunitalpha-1	4.6	40.04	17.007	1	6508.1	4185.8	4355.3	11695	51777	1	1	1	1	8954	8624	5554.3	4762.6	4556	5189.1	1	1	7498	4027.3	1	1	1	1	7765.1	6923.4	1	1	1	1	1	4419.1	1	1	4317.5	1	1	1	7815.2	1	7852.62	4916.73	6384.68	1562.76
P13645	K1C10	Keratin,typeIcytkeletal10	27.6	58.826	323.31	130320	132520	101960	137210	78119	163600	62097	101670	210820	221900	56533	57051	246360	200950	195870	166190	268660	148800	1107100	604020	94110	58337	44980	1	129240	161930	167780	92243	220510	228410	169160	136980	95273	60951	80065	155030	85980	67122	88248	110110	134022	305153	219588	112323
P06702	S10A9	ProteinS100-A9	13.2	13.242	12.303	10908	914.48	1	1	80618	1	1	49049	1	1	20491	19168	1	64159	112000	1	1	1	1	254430	11391	1	1	1	28182	1	1	7348.8	1	12184	1	1	1	1	1	1	1	11515	1	1	14149.5	47025.3	30587.4	3531.79
ENSBTAP00000031360			2.4	54.678	148.36	1	1	1	1	1	1	1	1	1	1	1	72189	1	1	1	1	1	1	1	1	1	1	1	1	1	1	1	1	1	1	1	1	111140	1	422370	234730	36356	69823	38933	94773	1	7219.8	3610.4	50406.9
P11226	MBL2	Manne-bindingproteinC	8.5	26.143	41.117	1	1	1	1	21928	1	1	73095	1	1	1	1	1	1	57358	1	1	1	1	33583	1	1	1	1	1	1	1	1	1	1	1	1	1	1	1	1	1	1	1	1	9503.1	9094.9	9299	1
O95445-2	APOM	Isoform2ofApolipoproteinM	13.8	13.051	146.51	10157	1	64911	62912	30683	31353	1	1	70777	108840	47000	46994	147920	141860	44392	1	95017	94466	1	69893	62320	64484	36784	35997	59352	1	1	66084	1	45512	69295	64113	1	1	1	1	1	37978	41950	1	37963.6	68754.4	53359	29193.9
P17096-2	HMGA1	IsoformHMG-YofHighmobilitygroupproteinHMG-I/HMG-Y	34.4	10.679	36.182	328380	175410	26853	20848	143570	132200	1	1	1	1	63857	58621	138180	114720	122320	133360	100140	61353	1	182580	66927	29521	40004	24330	88564	89716	1	62221	112350	65789	50900	49367	1	102240	94937	1	1	28189	57734	21842	82726.5	97513.2	90119.9	49231.8
Q9Y490	TLN1	Talin-1	28.3	269.76	323.31	8622900	8668900	737150	1420900	456730	269470	175610	1190000	829840	934810	70411	69240	535030	631620	528720	393250	229290	327810	44590	150400	862080	603500	29409	27400	145360	97895	1	18979	42949	78164	45823	30739	23375	178060	28153	1	1	4972.2	1024300	68765	2330631	298036	1.31433e+06	165496
[truncated: 4 more columns]
